# Supplementary material for: Access to P-chiral sec- and tert-phosphine oxides enabled by Le-Phos-catalyzed asymmetric kinetic resolution
Source: Chem Sci. 2020 Sep 2;11(36):9983–8. doi: 10.1039/d0sc04041j (PMC8162192; doi:10.1039/d0sc04041j)
Supplement: SC-011-D0SC04041J-s002 [file SC-011-D0SC04041J-s002.cif]

# Electronic Supplementary Material (ESI) for Chemical Science.
# This journal is © The Royal Society of Chemistry 2020

####################################################################### 
# 
# This file contains crystal structure data downloaded from the 
# Cambridge Structural Database (CSD) hosted by the Cambridge 
# Crystallographic Data Centre (CCDC).
# 
# Full information about CCDC data access policies and citation 
# guidelines are available at http://www.ccdc.cam.ac.uk/access/V1 
# 
# Audit and citation data items may have been added by the CCDC. 
# Please retain this information to preserve the provenance of 
# this file and to allow appropriate attribution of the data. 
# 
#######################################################################

data_exp_923
_database_code_depnum_ccdc_archive 'CCDC 1985770'
loop_
_audit_author_name
_audit_author_address
'Junliang Zhang'
;East China Normal University
China
;
_audit_update_record             
;
2020-02-23 deposited with the CCDC.	2020-09-02 downloaded from the CCDC.
;
_audit_creation_date             2019-06-26
_audit_creation_method           
;
Olex2 1.2
(compiled 2018.05.29 svn.r3508 for OlexSys, GUI svn.r5506)
;
_shelx_SHELXL_version_number     2016/6
_chemical_name_common            ?
_chemical_name_systematic        ?
_chemical_formula_moiety         '2(C22 H31 O P), 0.5(H2 O)'
_chemical_formula_sum            'C44 H63 O2.50 P2'
_chemical_formula_weight         693.88
_chemical_absolute_configuration ad
_chemical_melting_point          ?
loop_
_atom_type_symbol
_atom_type_description
_atom_type_scat_dispersion_real
_atom_type_scat_dispersion_imag
_atom_type_scat_source
C C 0.0181 0.0091 'International Tables Vol C Tables 4.2.6.8 and 6.1.1.4'
H H 0.0000 0.0000 'International Tables Vol C Tables 4.2.6.8 and 6.1.1.4'
O O 0.0492 0.0322 'International Tables Vol C Tables 4.2.6.8 and 6.1.1.4'
P P 0.2955 0.4335 'International Tables Vol C Tables 4.2.6.8 and 6.1.1.4'

_shelx_space_group_comment       
;
The symmetry employed for this shelxl refinement is uniquely defined
by the following loop, which should always be used as a source of
symmetry information in preference to the above space-group names.
They are only intended as comments.
;
_space_group_crystal_system      monoclinic
_space_group_IT_number           5
_space_group_name_H-M_alt        'C 1 2 1'
_space_group_name_Hall           'C 2y'
loop_
_space_group_symop_operation_xyz
'x, y, z'
'-x, y, -z'
'x+1/2, y+1/2, z'
'-x+1/2, y+1/2, -z'

_cell_length_a                   11.20990(10)
_cell_length_b                   17.2004(2)
_cell_length_c                   21.3573(2)
_cell_angle_alpha                90
_cell_angle_beta                 98.8380(10)
_cell_angle_gamma                90
_cell_volume                     4069.11(7)
_cell_formula_units_Z            4
_cell_measurement_reflns_used    37495
_cell_measurement_temperature    100.01(10)
_cell_measurement_theta_max      74.2510
_cell_measurement_theta_min      4.7420
_shelx_estimated_absorpt_T_max   ?
_shelx_estimated_absorpt_T_min   ?
_exptl_absorpt_coefficient_mu    1.230
_exptl_absorpt_correction_T_max  1.00000
_exptl_absorpt_correction_T_min  0.46554
_exptl_absorpt_correction_type   multi-scan
_exptl_absorpt_process_details   
;
CrysAlisPro 1.171.39.32a (Rigaku Oxford Diffraction, 2017)
Empirical absorption correction using spherical harmonics,
 implemented in SCALE3 ABSPACK scaling algorithm.
;
_exptl_absorpt_special_details   ?
_exptl_crystal_colour            'clear light colourless'
_exptl_crystal_colour_lustre     clear
_exptl_crystal_colour_modifier   light
_exptl_crystal_colour_primary    colourless
_exptl_crystal_density_diffrn    1.133
_exptl_crystal_density_meas      ?
_exptl_crystal_density_method    ?
_exptl_crystal_description       block
_exptl_crystal_F_000             1508
_exptl_crystal_size_max          0.46
_exptl_crystal_size_mid          0.32
_exptl_crystal_size_min          0.28
_exptl_transmission_factor_max   ?
_exptl_transmission_factor_min   ?
_diffrn_reflns_av_R_equivalents  0.0428
_diffrn_reflns_av_unetI/netI     0.0240
_diffrn_reflns_Laue_measured_fraction_full 0.998
_diffrn_reflns_Laue_measured_fraction_max 0.998
_diffrn_reflns_limit_h_max       13
_diffrn_reflns_limit_h_min       -13
_diffrn_reflns_limit_k_max       20
_diffrn_reflns_limit_k_min       -19
_diffrn_reflns_limit_l_max       25
_diffrn_reflns_limit_l_min       -25
_diffrn_reflns_number            46113
_diffrn_reflns_point_group_measured_fraction_full 0.952
_diffrn_reflns_point_group_measured_fraction_max 0.952
_diffrn_reflns_theta_full        67.077
_diffrn_reflns_theta_max         67.077
_diffrn_reflns_theta_min         4.190
_diffrn_ambient_environment      N~2~
_diffrn_ambient_temperature      100.01(10)
_diffrn_detector                 'CCD plate'
_diffrn_detector_area_resol_mean ?
_diffrn_measured_fraction_theta_full 0.998
_diffrn_measured_fraction_theta_max 0.998
_diffrn_measurement_details      
;
List of Runs (angles in degrees, time in seconds):

  # Type    Start    End  Width  t~exp~   \w     \q     \k     \f   Frames
#--------------------------------------------------------------------------
  1  \w     42.00  75.00   1.00    1.00    --    0.00  19.00   0.00   33
  2  \w     25.00  70.00   1.00    1.00    --    0.00  57.00-180.00   45
  3  \w    -12.00  75.00   1.00    1.00    --    0.00  38.00   0.00   87
  4  \w    -23.00  24.00   1.00    1.00    --    0.00  57.00 -90.00   47
  5  \w    -23.00  30.00   1.00    1.00    --    0.00  19.00 120.00   53
  6  \w    -16.00  35.00   1.00    1.00    --    0.00  38.00 150.00   51
  7  \w     42.00  82.00   1.00    1.00    --    0.00  19.00 120.00   40
  8  \w    -23.00   9.00   1.00    1.00    --    0.00  57.00-150.00   32
  9  \w    -22.00  10.00   1.00    1.00    --    0.00  57.00-180.00   32
 10  \w     39.00  88.00   1.00    1.00    --    0.00  57.00 -90.00   49
 11  \w    -22.00  12.00   1.00    1.00    --    0.00  19.00   0.00   34
 12  \w     53.00  85.00   1.00    1.00    --    0.00  38.00 150.00   32
 13  \w     26.00  88.00   1.00    1.00    --    0.00  57.00-150.00   62
 14  \w    -30.00  69.00   1.00    1.00    --    0.00  77.00  30.00   99
 15  \w     81.00 128.00   1.00    1.00    --   95.80 -82.00 120.00   47
 16  \w      7.00 120.00   1.00    1.00    --   95.80 -61.00 -60.00  113
 17  \w     74.00 102.00   1.00    1.00    --   95.80  50.00 -37.62   28
 18  \w     65.00 108.00   1.00    1.00    --   95.80  77.00-149.40   43
 19  \w     68.00 144.00   1.00    1.00    --   95.80  68.00 152.98   76
 20  \w    117.00 171.00   1.00    1.00    --   95.80  77.00  54.03   54
 21  \w     75.00 101.00   1.00    1.00    --   95.80  47.00 127.10   26
 22  \w     63.00  89.00   1.00    1.00    --   95.80  82.00  90.00   26
 23  \w    130.00 156.00   1.00    1.00    --   95.80  82.00  90.00   26
 24  \w     72.00 153.00   1.00    1.00    --   95.80  61.00-180.00   81
 25  \w     63.00  90.00   1.00    1.00    --   95.80  82.00 -90.00   27
 26  \w     63.00  92.00   1.00    1.00    --   95.80  82.00  60.00   29
 27  \w    108.00 185.00   1.00    1.00    --   95.80  82.00  60.00   77
 28  \w     63.00  89.00   1.00    1.00    --   95.80  82.00 120.00   26
 29  \w      6.00 128.00   1.00    1.00    --   95.80 -82.00  60.00  122
 30  \w     69.00 168.00   1.00    1.00    --   95.80  65.00 -83.21   99
 31  \w     65.00  91.00   1.00    1.00    --   95.80  77.00-120.00   26
 32  \w     65.00  90.00   1.00    1.00    --   95.80  77.00 120.00   25
 33  \w     66.00  91.00   1.00    1.00    --   95.80  76.00-159.91   25
 34  \w     65.00  90.00   1.00    1.00    --   95.80  77.00  54.03   25
 35  \w     65.00  90.00   1.00    1.00    --   95.80  77.00  30.00   25
 36  \w     75.00 182.00   1.00    1.00    --   95.80  45.00 150.00  107
 37  \w     65.00 185.00   1.00    1.00    --   95.80  77.00   0.00  120
 38  \w    124.00 150.00   1.00    1.00    --   95.80  77.00 -30.00   26
 39  \w     71.00  96.00   1.00    1.00    --   95.80  61.00 -30.00   25
 40  \w     71.00  97.00   1.00    1.00    --   95.80  61.00  60.00   26
 41  \w     14.00 120.00   1.00    1.00    --   95.80 -61.00  60.00  106
 42  \w     65.00  90.00   1.00    1.00    --   95.80  77.00 -60.00   25
 43  \w     65.00  90.00   1.00    1.00    --   95.80  77.00 150.00   25
 44  \w     65.00  91.00   1.00    1.00    --   95.80  77.00  90.00   26
 45  \w     63.00  88.00   1.00    1.00    --   95.80  82.00   0.00   25
 46  \w     71.00 162.00   1.00    1.00    --   95.80  61.00-150.00   91
 47  \w     71.00 185.00   1.00    1.00    --   95.80  58.00-102.67  114
 48  \w     65.00  91.00   1.00    1.00    --   95.80  77.00 -90.00   26
 49  \w     76.00 148.00   1.00    1.00    --   95.80  45.00   0.00   72
 50  \w     75.00 107.00   1.00    1.00    --   95.80  45.00  60.00   32
 51  \w    112.00 150.00   1.00    1.00    --   95.80  45.00  60.00   38
 52  \w     75.00 105.00   1.00    1.00    --   95.80  45.00  90.00   30
 53  \w     76.00 102.00   1.00    1.00    --   95.80  45.00 120.00   26
 54  \w     69.00  94.00   1.00    1.00    --   95.80  66.00-176.69   25
 55  \w    145.00 170.00   1.00    1.00    --   95.80  82.00 -30.00   25
 56  \w     63.00  88.00   1.00    1.00    --   95.80  82.00 -30.00   25
 57  \w     65.00  95.00   1.00    1.00    --   95.80  77.00 -30.00   30
 58  \w     63.00  89.00   1.00    1.00    --   95.80  82.00-120.00   26
 59  \w     63.00  89.00   1.00    1.00    --   95.80  82.00-150.00   26
 60  \w     66.00  91.00   1.00    1.00    --   95.80  77.00-180.00   25
 61  \w     60.00 122.00   1.00    1.00    --   95.80 -82.00 -60.00   62
 62  \w    120.00 185.00   1.00    1.00    --   95.80  50.00 -37.62   65
 63  \w    117.00 143.00   1.00    1.00    --   95.80  47.00 127.10   26
 64  \w    136.00 182.00   1.00    1.00    --   95.80  79.00 -12.10   46
 65  \w     96.00 122.00   1.00    1.00    --   95.80 -82.00-180.00   26
 66  \w     47.00 102.00   1.00    1.00    --   95.80 -82.00-120.00   55
 67  \w     64.00  90.00   1.00    1.00    --   95.80  79.00 -12.10   26
;
_diffrn_measurement_device       'four-circle diffractometer'
_diffrn_measurement_device_type  'XtaLAB AFC12 (RINC): Kappa dual home/near'
_diffrn_measurement_method       '\w scans'
_diffrn_orient_matrix_type       
'CrysAlisPro convention (1999,Acta A55,543-557)'
_diffrn_orient_matrix_UB_11      -0.1290706000
_diffrn_orient_matrix_UB_12      -0.0093952000
_diffrn_orient_matrix_UB_13      0.0153146000
_diffrn_orient_matrix_UB_21      0.0487450000
_diffrn_orient_matrix_UB_22      0.0063723000
_diffrn_orient_matrix_UB_23      0.0712636000
_diffrn_orient_matrix_UB_31      -0.0171526000
_diffrn_orient_matrix_UB_32      0.0889037000
_diffrn_orient_matrix_UB_33      -0.0034914000
_diffrn_radiation_monochromator  graphite
_diffrn_radiation_probe          x-ray
_diffrn_radiation_type           CuK\a
_diffrn_radiation_wavelength     1.54184
_diffrn_source                   'fine-focus sealed X-ray tube'
_diffrn_source_type              'Enhance (Cu) X-ray Source'
_reflns_Friedel_coverage         0.841
_reflns_Friedel_fraction_full    0.902
_reflns_Friedel_fraction_max     0.902
_reflns_number_gt                6895
_reflns_number_total             6942
_reflns_odcompleteness_completeness 99.92
_reflns_odcompleteness_iscentric 1
_reflns_odcompleteness_theta     66.97
_reflns_special_details          
;
 Reflections were merged by SHELXL according to the crystal
 class for the calculation of statistics and refinement.
 
 Structure factors included contributions from the .fab file.
 
 _reflns_Friedel_fraction is defined as the number of unique
 Friedel pairs measured divided by the number that would be
 possible theoretically, ignoring centric projections and
 systematic absences.
;
_reflns_threshold_expression     'I > 2\s(I)'
_computing_cell_refinement       'CrysAlisPro 1.171.39.32a (Rigaku OD, 2017)'
_computing_data_collection       'CrysAlisPro 1.171.39.32a (Rigaku OD, 2017)'
_computing_data_reduction        'CrysAlisPro 1.171.39.32a (Rigaku OD, 2017)'
_computing_molecular_graphics    'Olex2 (Dolomanov et al., 2009)'
_computing_publication_material  'Olex2 (Dolomanov et al., 2009)'
_computing_structure_refinement  'ShelXL (Sheldrick, 2015)'
_computing_structure_solution    'ShelXT (Sheldrick, 2015)'
_refine_diff_density_max         0.246
_refine_diff_density_min         -0.169
_refine_diff_density_rms         0.035
_refine_ls_abs_structure_details 
;
 Flack x determined using 3109 quotients [(I+)-(I-)]/[(I+)+(I-)]
 (Parsons, Flack and Wagner, Acta Cryst. B69 (2013) 249-259).
;
_refine_ls_abs_structure_Flack   0.020(5)
_refine_ls_extinction_coef       0.00030(6)
_refine_ls_extinction_expression Fc^*^=kFc[1+0.001xFc^2^\l^3^/sin(2\q)]^-1/4^
_refine_ls_extinction_method     'SHELXL-2016/6 (Sheldrick 2016)'
_refine_ls_goodness_of_fit_ref   1.028
_refine_ls_hydrogen_treatment    mixed
_refine_ls_matrix_type           full
_refine_ls_number_parameters     466
_refine_ls_number_reflns         6942
_refine_ls_number_restraints     1
_refine_ls_R_factor_all          0.0269
_refine_ls_R_factor_gt           0.0267
_refine_ls_restrained_S_all      1.028
_refine_ls_shift/su_max          0.001
_refine_ls_shift/su_mean         0.000
_refine_ls_structure_factor_coef Fsqd
_refine_ls_weighting_details     
'w=1/[\s^2^(Fo^2^)+(0.0432P)^2^+1.6880P] where P=(Fo^2^+2Fc^2^)/3'
_refine_ls_weighting_scheme      calc
_refine_ls_wR_factor_gt          0.0701
_refine_ls_wR_factor_ref         0.0702
_refine_special_details          ?
_olex2_refinement_description    
;
1. Fixed Uiso
 At 1.2 times of:
  All C(H) groups
 At 1.5 times of:
  All C(H,H,H) groups, All O(H,H) groups
2. Others
 Fixed Sof: H3A(0.5) H3B(0.5)
3.a Free rotating group:
 O3(H3A,H3B)
3.b Aromatic/amide H refined with riding coordinates:
 C6(H6), C2(H2), C4(H4), C34(H34), C32(H32), C36(H36), C27(H27), C18(H18),
 C26(H26), C17(H17), C16(H16), C25(H25)
3.c Idealised Me refined as rotating group:
 C10(H10A,H10B,H10C), C8(H8A,H8B,H8C), C21(H21A,H21B,H21C), C12(H12A,H12B,
 H12C), C13(H13A,H13B,H13C), C44(H44A,H44B,H44C), C9(H9A,H9B,H9C), C14(H14A,
 H14B,H14C), C42(H42A,H42B,H42C), C22(H22A,H22B,H22C), C38(H38A,H38B,H38C),
 C43(H43A,H43B,H43C), C39(H39A,H39B,H39C), C30(H30A,H30B,H30C), C29(H29A,H29B,
 H29C), C40(H40A,H40B,H40C)
;
_atom_sites_solution_hydrogens   mixed
_atom_sites_solution_primary     dual
_atom_sites_solution_secondary   ?
loop_
_atom_site_label
_atom_site_type_symbol
_atom_site_fract_x
_atom_site_fract_y
_atom_site_fract_z
_atom_site_U_iso_or_equiv
_atom_site_adp_type
_atom_site_occupancy
_atom_site_site_symmetry_order
_atom_site_calc_flag
_atom_site_refinement_flags_posn
_atom_site_refinement_flags_adp
_atom_site_refinement_flags_occupancy
_atom_site_disorder_assembly
_atom_site_disorder_group
P1 P 0.63698(4) 0.40464(3) 0.93240(2) 0.01440(12) Uani 1 1 d . . . . .
P2 P 0.31884(5) 0.52961(3) 0.40508(2) 0.01782(13) Uani 1 1 d . . . . .
O1 O 0.65190(13) 0.31904(9) 0.94054(7) 0.0212(3) Uani 1 1 d . . . . .
O2 O 0.29292(16) 0.44629(10) 0.39042(7) 0.0278(4) Uani 1 1 d . . . . .
C6 C 0.45304(18) 0.51184(12) 0.89961(9) 0.0161(4) Uani 1 1 d . . . . .
H6 H 0.514531 0.548657 0.904467 0.019 Uiso 1 1 calc R . . . .
C2 C 0.39126(18) 0.37693(13) 0.90038(9) 0.0161(4) Uani 1 1 d . . . . .
H2 H 0.411403 0.324655 0.905798 0.019 Uiso 1 1 calc R . . . .
C4 C 0.24452(18) 0.47848(12) 0.87750(9) 0.0150(4) Uani 1 1 d . . . . .
H4 H 0.164213 0.493516 0.867206 0.018 Uiso 1 1 calc R . . . .
C34 C 0.31175(18) 0.58813(13) 0.61253(9) 0.0168(4) Uani 1 1 d . . . . .
H34 H 0.308945 0.599709 0.654815 0.020 Uiso 1 1 calc R . . . .
C41 C 0.29337(19) 0.73535(13) 0.58654(10) 0.0191(4) Uani 1 1 d . . . . .
C15 C 0.71663(18) 0.42040(12) 0.81618(10) 0.0173(4) Uani 1 1 d . . . . .
C20 C 0.72678(17) 0.44947(12) 0.87860(9) 0.0144(4) Uani 1 1 d . . . . .
C1 C 0.48196(18) 0.43370(13) 0.90745(9) 0.0154(4) Uani 1 1 d . . . . .
C5 C 0.33300(17) 0.53630(12) 0.88451(9) 0.0147(4) Uani 1 1 d . . . . .
C7 C 0.16650(18) 0.33994(13) 0.87764(10) 0.0180(4) Uani 1 1 d . . . . .
C31 C 0.32035(19) 0.55398(13) 0.48751(10) 0.0191(4) Uani 1 1 d . . . . .
C19 C 0.80550(17) 0.51172(12) 0.89818(10) 0.0166(4) Uani 1 1 d . . . . .
C10 C 0.0988(2) 0.34362(14) 0.80947(11) 0.0247(5) Uani 1 1 d . . . . .
H10A H 0.153839 0.332496 0.780339 0.037 Uiso 1 1 calc GR . . . .
H10B H 0.065556 0.394681 0.801206 0.037 Uiso 1 1 calc GR . . . .
H10C H 0.034855 0.305975 0.804263 0.037 Uiso 1 1 calc GR . . . .
C8 C 0.2114(2) 0.25684(13) 0.89191(11) 0.0226(5) Uani 1 1 d . . . . .
H8A H 0.143816 0.221907 0.887135 0.034 Uiso 1 1 calc GR . . . .
H8B H 0.253360 0.254071 0.934557 0.034 Uiso 1 1 calc GR . . . .
H8C H 0.265194 0.242399 0.862973 0.034 Uiso 1 1 calc GR . . . .
C32 C 0.31603(19) 0.63081(13) 0.50630(10) 0.0190(4) Uani 1 1 d . . . . .
H32 H 0.317154 0.670242 0.476609 0.023 Uiso 1 1 calc R . . . .
C37 C 0.3185(2) 0.44195(14) 0.64154(10) 0.0225(5) Uani 1 1 d . . . . .
C11 C 0.30350(18) 0.62291(12) 0.87613(9) 0.0161(4) Uani 1 1 d . . . . .
C23 C 0.21480(19) 0.59628(13) 0.35965(9) 0.0177(4) Uani 1 1 d . . . . .
C21 C 0.6318(2) 0.35527(14) 0.79290(10) 0.0234(5) Uani 1 1 d . . . . .
H21A H 0.651274 0.310239 0.819036 0.035 Uiso 1 1 calc GR . . . .
H21B H 0.639713 0.343024 0.749878 0.035 Uiso 1 1 calc GR . . . .
H21C H 0.550321 0.370965 0.794938 0.035 Uiso 1 1 calc GR . . . .
C36 C 0.32057(19) 0.49392(13) 0.53095(10) 0.0188(4) Uani 1 1 d . . . . .
H36 H 0.322786 0.442589 0.517491 0.023 Uiso 1 1 calc R . . . .
C27 C 0.1647(2) 0.69193(15) 0.27721(11) 0.0303(5) Uani 1 1 d . . . . .
H27 H 0.187889 0.725610 0.247216 0.036 Uiso 1 1 calc R . . . .
C12 C 0.3465(2) 0.65204(14) 0.81511(10) 0.0234(5) Uani 1 1 d . . . . .
H12A H 0.431195 0.641696 0.817335 0.035 Uiso 1 1 calc GR . . . .
H12B H 0.332475 0.706980 0.810799 0.035 Uiso 1 1 calc GR . . . .
H12C H 0.302597 0.625605 0.779188 0.035 Uiso 1 1 calc GR . . . .
C28 C 0.2508(2) 0.64458(14) 0.31270(10) 0.0222(5) Uani 1 1 d . . . . .
C18 C 0.87304(18) 0.54340(13) 0.85469(10) 0.0202(4) Uani 1 1 d . . . . .
H18 H 0.924232 0.585122 0.866719 0.024 Uiso 1 1 calc R . . . .
C13 C 0.36884(19) 0.67038(13) 0.93223(10) 0.0198(4) Uani 1 1 d . . . . .
H13A H 0.348620 0.650075 0.971137 0.030 Uiso 1 1 calc GR . . . .
H13B H 0.344162 0.723790 0.927672 0.030 Uiso 1 1 calc GR . . . .
H13C H 0.454495 0.666892 0.932886 0.030 Uiso 1 1 calc GR . . . .
C44 C 0.2991(2) 0.74900(14) 0.65792(10) 0.0219(5) Uani 1 1 d . . . . .
H44A H 0.375485 0.731224 0.679808 0.033 Uiso 1 1 calc GR . . . .
H44B H 0.235135 0.720819 0.672857 0.033 Uiso 1 1 calc GR . . . .
H44C H 0.290378 0.803499 0.665780 0.033 Uiso 1 1 calc GR . . . .
C26 C 0.0452(2) 0.68936(15) 0.28614(12) 0.0324(6) Uani 1 1 d . . . . .
H26 H -0.011640 0.720422 0.261491 0.039 Uiso 1 1 calc R . . . .
C9 C 0.0780(2) 0.36021(15) 0.92377(11) 0.0260(5) Uani 1 1 d . . . . .
H9A H 0.045954 0.411416 0.914544 0.039 Uiso 1 1 calc GR . . . .
H9B H 0.119708 0.358625 0.966503 0.039 Uiso 1 1 calc GR . . . .
H9C H 0.013082 0.323204 0.918970 0.039 Uiso 1 1 calc GR . . . .
C14 C 0.16782(19) 0.63883(13) 0.87131(11) 0.0205(5) Uani 1 1 d . . . . .
H14A H 0.125876 0.615118 0.833540 0.031 Uiso 1 1 calc GR . . . .
H14B H 0.153851 0.693907 0.869723 0.031 Uiso 1 1 calc GR . . . .
H14C H 0.138787 0.617420 0.907653 0.031 Uiso 1 1 calc GR . . . .
C3 C 0.27018(17) 0.39925(13) 0.88513(9) 0.0158(4) Uani 1 1 d . . . . .
C24 C 0.0931(2) 0.59442(15) 0.36923(10) 0.0239(5) Uani 1 1 d . . . . .
C42 C 0.3924(2) 0.78572(14) 0.56431(11) 0.0262(5) Uani 1 1 d . . . . .
H42A H 0.379874 0.839205 0.574378 0.039 Uiso 1 1 calc GR . . . .
H42B H 0.388925 0.780239 0.519335 0.039 Uiso 1 1 calc GR . . . .
H42C H 0.470056 0.769113 0.585350 0.039 Uiso 1 1 calc GR . . . .
C33 C 0.31003(17) 0.64981(13) 0.56922(10) 0.0171(4) Uani 1 1 d . . . . .
C17 C 0.86504(19) 0.51372(13) 0.79395(10) 0.0221(5) Uani 1 1 d . . . . .
H17 H 0.912244 0.534676 0.765950 0.027 Uiso 1 1 calc R . . . .
C16 C 0.7873(2) 0.45322(14) 0.77484(10) 0.0217(5) Uani 1 1 d . . . . .
H16 H 0.782042 0.434028 0.733796 0.026 Uiso 1 1 calc R . . . .
C22 C 0.8221(2) 0.54675(14) 0.96372(11) 0.0253(5) Uani 1 1 d . . . . .
H22A H 0.745336 0.563569 0.973400 0.038 Uiso 1 1 calc GR . . . .
H22B H 0.875723 0.590470 0.965327 0.038 Uiso 1 1 calc GR . . . .
H22C H 0.855795 0.508507 0.994114 0.038 Uiso 1 1 calc GR . . . .
C25 C 0.0098(2) 0.64107(16) 0.33131(12) 0.0300(6) Uani 1 1 d . . . . .
H25 H -0.071015 0.639576 0.336576 0.036 Uiso 1 1 calc R . . . .
C35 C 0.31748(18) 0.51018(13) 0.59483(10) 0.0186(4) Uani 1 1 d . . . . .
C38 C 0.3226(3) 0.46829(17) 0.70959(12) 0.0389(6) Uani 1 1 d . . . . .
H38A H 0.393271 0.499497 0.721962 0.058 Uiso 1 1 calc GR . . . .
H38B H 0.325244 0.423635 0.736731 0.058 Uiso 1 1 calc GR . . . .
H38C H 0.251842 0.498410 0.713148 0.058 Uiso 1 1 calc GR . . . .
C43 C 0.1692(2) 0.76273(14) 0.55270(11) 0.0247(5) Uani 1 1 d . . . . .
H43A H 0.107116 0.730715 0.565528 0.037 Uiso 1 1 calc GR . . . .
H43B H 0.166707 0.758696 0.507685 0.037 Uiso 1 1 calc GR . . . .
H43C H 0.156468 0.815841 0.563795 0.037 Uiso 1 1 calc GR . . . .
C39 C 0.4274(2) 0.38954(16) 0.63731(13) 0.0364(6) Uani 1 1 d . . . . .
H39A H 0.422942 0.370200 0.594845 0.055 Uiso 1 1 calc GR . . . .
H39B H 0.427141 0.346666 0.666063 0.055 Uiso 1 1 calc GR . . . .
H39C H 0.500438 0.418907 0.648357 0.055 Uiso 1 1 calc GR . . . .
C30 C 0.0494(2) 0.54470(19) 0.41904(13) 0.0377(6) Uani 1 1 d . . . . .
H30A H 0.074053 0.491852 0.414297 0.057 Uiso 1 1 calc GR . . . .
H30B H -0.037091 0.547167 0.414304 0.057 Uiso 1 1 calc GR . . . .
H30C H 0.083323 0.563344 0.460317 0.057 Uiso 1 1 calc GR . . . .
C29 C 0.3778(2) 0.64479(19) 0.29682(14) 0.0404(7) Uani 1 1 d . . . . .
H29A H 0.433187 0.661369 0.333178 0.061 Uiso 1 1 calc GR . . . .
H29B H 0.382049 0.679821 0.262243 0.061 Uiso 1 1 calc GR . . . .
H29C H 0.398731 0.593299 0.284977 0.061 Uiso 1 1 calc GR . . . .
C40 C 0.2038(2) 0.39188(18) 0.62284(14) 0.0397(7) Uani 1 1 d . . . . .
H40A H 0.133721 0.421888 0.627896 0.060 Uiso 1 1 calc GR . . . .
H40B H 0.207992 0.346795 0.649590 0.060 Uiso 1 1 calc GR . . . .
H40C H 0.198628 0.375890 0.579443 0.060 Uiso 1 1 calc GR . . . .
O3 O 0.500000 0.21303(14) 1.000000 0.0262(5) Uani 1 2 d S T P . .
H3A H 0.453501 0.246904 1.012313 0.039 Uiso 0.5 1 d G . . . .
H3B H 0.545812 0.238781 0.979435 0.039 Uiso 0.5 1 d G . . . .
H1 H 0.665(2) 0.4413(15) 0.9828(11) 0.017(6) Uiso 1 1 d . . . . .
H2A H 0.422(2) 0.5540(15) 0.3940(12) 0.018(6) Uiso 1 1 d . . . . .

loop_
_atom_site_aniso_label
_atom_site_aniso_U_11
_atom_site_aniso_U_22
_atom_site_aniso_U_33
_atom_site_aniso_U_23
_atom_site_aniso_U_13
_atom_site_aniso_U_12
P1 0.0128(2) 0.0142(3) 0.0165(2) 0.00158(18) 0.00342(17) -0.00015(18)
P2 0.0226(3) 0.0167(3) 0.0141(2) 0.00055(19) 0.00288(18) 0.0040(2)
O1 0.0186(7) 0.0164(8) 0.0295(8) 0.0053(6) 0.0069(6) 0.0024(6)
O2 0.0452(10) 0.0178(9) 0.0199(7) -0.0011(6) 0.0031(7) 0.0045(7)
C6 0.0147(9) 0.0143(11) 0.0196(10) 0.0014(7) 0.0039(7) -0.0023(7)
C2 0.0186(9) 0.0132(11) 0.0171(9) 0.0007(7) 0.0052(7) 0.0015(8)
C4 0.0141(10) 0.0163(11) 0.0149(9) 0.0008(7) 0.0033(7) 0.0010(7)
C34 0.0163(10) 0.0206(12) 0.0136(9) 0.0001(8) 0.0026(7) -0.0007(8)
C41 0.0237(10) 0.0147(11) 0.0195(10) -0.0007(8) 0.0053(8) -0.0008(8)
C15 0.0172(9) 0.0162(12) 0.0181(9) 0.0017(8) 0.0014(7) 0.0038(8)
C20 0.0125(9) 0.0142(11) 0.0164(9) 0.0010(7) 0.0018(7) 0.0034(7)
C1 0.0145(9) 0.0175(11) 0.0152(9) 0.0000(7) 0.0052(7) -0.0014(8)
C5 0.0179(9) 0.0143(11) 0.0125(9) 0.0008(8) 0.0043(7) 0.0004(8)
C7 0.0169(9) 0.0140(11) 0.0234(10) -0.0003(8) 0.0037(8) -0.0026(8)
C31 0.0205(10) 0.0196(12) 0.0167(10) 0.0009(8) 0.0011(8) 0.0024(8)
C19 0.0136(9) 0.0160(12) 0.0201(10) 0.0018(8) 0.0027(7) 0.0022(7)
C10 0.0231(10) 0.0190(12) 0.0298(12) -0.0029(9) -0.0030(9) -0.0051(9)
C8 0.0203(10) 0.0146(12) 0.0327(12) 0.0007(9) 0.0032(9) -0.0051(8)
C32 0.0225(10) 0.0171(12) 0.0173(10) 0.0035(8) 0.0034(8) 0.0005(8)
C37 0.0261(11) 0.0204(12) 0.0209(10) 0.0047(9) 0.0034(8) -0.0011(9)
C11 0.0167(10) 0.0127(11) 0.0190(10) 0.0014(8) 0.0032(7) -0.0010(8)
C23 0.0216(10) 0.0162(11) 0.0151(9) -0.0027(8) 0.0020(8) 0.0029(8)
C21 0.0311(11) 0.0209(12) 0.0171(10) -0.0015(8) 0.0003(8) -0.0025(9)
C36 0.0225(10) 0.0155(11) 0.0180(10) 0.0002(8) 0.0013(8) 0.0017(8)
C27 0.0466(14) 0.0180(13) 0.0230(11) 0.0032(9) -0.0049(10) -0.0004(10)
C12 0.0302(11) 0.0176(12) 0.0234(11) 0.0057(9) 0.0079(9) 0.0002(9)
C28 0.0290(12) 0.0169(12) 0.0197(10) 0.0011(8) 0.0003(9) -0.0042(9)
C18 0.0152(9) 0.0185(12) 0.0268(11) 0.0050(9) 0.0025(8) -0.0022(8)
C13 0.0201(10) 0.0151(11) 0.0235(11) -0.0011(8) 0.0013(8) -0.0015(8)
C44 0.0256(11) 0.0209(13) 0.0201(11) -0.0033(8) 0.0064(8) -0.0014(9)
C26 0.0363(13) 0.0236(13) 0.0318(12) -0.0071(10) -0.0125(10) 0.0128(10)
C9 0.0212(10) 0.0219(13) 0.0374(13) -0.0034(10) 0.0119(9) -0.0072(9)
C14 0.0175(10) 0.0164(12) 0.0269(11) 0.0023(8) 0.0012(8) 0.0014(8)
C3 0.0164(9) 0.0184(11) 0.0133(9) -0.0004(8) 0.0042(7) -0.0012(8)
C24 0.0235(11) 0.0262(13) 0.0222(11) -0.0063(9) 0.0042(9) 0.0024(9)
C42 0.0321(12) 0.0202(13) 0.0284(12) -0.0024(9) 0.0112(9) -0.0054(10)
C33 0.0145(9) 0.0181(11) 0.0186(10) 0.0001(8) 0.0019(7) -0.0010(8)
C17 0.0205(10) 0.0241(13) 0.0234(11) 0.0084(9) 0.0083(8) 0.0032(9)
C16 0.0262(11) 0.0228(13) 0.0162(10) 0.0020(8) 0.0040(8) 0.0049(9)
C22 0.0298(12) 0.0228(13) 0.0240(11) -0.0051(9) 0.0068(9) -0.0104(9)
C25 0.0251(12) 0.0309(15) 0.0327(13) -0.0089(10) 0.0004(10) 0.0109(10)
C35 0.0168(10) 0.0194(12) 0.0195(10) 0.0021(8) 0.0025(7) 0.0003(8)
C38 0.0638(19) 0.0294(15) 0.0239(12) 0.0061(10) 0.0078(12) -0.0025(13)
C43 0.0283(12) 0.0194(12) 0.0263(12) -0.0007(9) 0.0035(9) 0.0034(9)
C39 0.0428(14) 0.0313(16) 0.0362(13) 0.0150(11) 0.0093(11) 0.0099(11)
C30 0.0247(12) 0.0527(19) 0.0384(14) 0.0047(12) 0.0132(10) -0.0022(11)
C29 0.0344(14) 0.0489(18) 0.0392(15) 0.0198(12) 0.0096(11) -0.0081(12)
C40 0.0383(14) 0.0353(17) 0.0428(15) 0.0132(12) -0.0023(11) -0.0127(12)
O3 0.0253(11) 0.0157(12) 0.0394(13) 0.000 0.0105(10) 0.000

_geom_special_details            
;
 All esds (except the esd in the dihedral angle between two l.s. planes)
 are estimated using the full covariance matrix.  The cell esds are taken
 into account individually in the estimation of esds in distances, angles
 and torsion angles; correlations between esds in cell parameters are only
 used when they are defined by crystal symmetry.  An approximate (isotropic)
 treatment of cell esds is used for estimating esds involving l.s. planes.
;
loop_
_geom_bond_atom_site_label_1
_geom_bond_atom_site_label_2
_geom_bond_distance
_geom_bond_site_symmetry_2
_geom_bond_publ_flag
P1 O1 1.4890(16) . ?
P1 C20 1.812(2) . ?
P1 C1 1.808(2) . ?
P1 H1 1.25(2) . ?
P2 O2 1.4859(18) . ?
P2 C31 1.807(2) . ?
P2 C23 1.808(2) . ?
P2 H2A 1.29(2) . ?
C6 H6 0.9300 . ?
C6 C1 1.387(3) . ?
C6 C5 1.399(3) . ?
C2 H2 0.9300 . ?
C2 C1 1.401(3) . ?
C2 C3 1.400(3) . ?
C4 H4 0.9300 . ?
C4 C5 1.396(3) . ?
C4 C3 1.397(3) . ?
C34 H34 0.9300 . ?
C34 C33 1.406(3) . ?
C34 C35 1.397(3) . ?
C41 C44 1.534(3) . ?
C41 C42 1.539(3) . ?
C41 C33 1.535(3) . ?
C41 C43 1.540(3) . ?
C15 C20 1.412(3) . ?
C15 C21 1.504(3) . ?
C15 C16 1.393(3) . ?
C20 C19 1.410(3) . ?
C5 C11 1.530(3) . ?
C7 C10 1.536(3) . ?
C7 C8 1.530(3) . ?
C7 C9 1.542(3) . ?
C7 C3 1.536(3) . ?
C31 C32 1.384(3) . ?
C31 C36 1.388(3) . ?
C19 C18 1.396(3) . ?
C19 C22 1.509(3) . ?
C10 H10A 0.9600 . ?
C10 H10B 0.9600 . ?
C10 H10C 0.9600 . ?
C8 H8A 0.9600 . ?
C8 H8B 0.9600 . ?
C8 H8C 0.9600 . ?
C32 H32 0.9300 . ?
C32 C33 1.394(3) . ?
C37 C35 1.539(3) . ?
C37 C38 1.516(3) . ?
C37 C39 1.532(3) . ?
C37 C40 1.548(3) . ?
C11 C12 1.541(3) . ?
C11 C13 1.539(3) . ?
C11 C14 1.533(3) . ?
C23 C28 1.408(3) . ?
C23 C24 1.411(3) . ?
C21 H21A 0.9600 . ?
C21 H21B 0.9600 . ?
C21 H21C 0.9600 . ?
C36 H36 0.9300 . ?
C36 C35 1.398(3) . ?
C27 H27 0.9300 . ?
C27 C28 1.394(3) . ?
C27 C26 1.383(4) . ?
C12 H12A 0.9600 . ?
C12 H12B 0.9600 . ?
C12 H12C 0.9600 . ?
C28 C29 1.514(3) . ?
C18 H18 0.9300 . ?
C18 C17 1.384(3) . ?
C13 H13A 0.9600 . ?
C13 H13B 0.9600 . ?
C13 H13C 0.9600 . ?
C44 H44A 0.9600 . ?
C44 H44B 0.9600 . ?
C44 H44C 0.9600 . ?
C26 H26 0.9300 . ?
C26 C25 1.377(4) . ?
C9 H9A 0.9600 . ?
C9 H9B 0.9600 . ?
C9 H9C 0.9600 . ?
C14 H14A 0.9600 . ?
C14 H14B 0.9600 . ?
C14 H14C 0.9600 . ?
C24 C25 1.392(3) . ?
C24 C30 1.504(4) . ?
C42 H42A 0.9600 . ?
C42 H42B 0.9600 . ?
C42 H42C 0.9600 . ?
C17 H17 0.9300 . ?
C17 C16 1.378(3) . ?
C16 H16 0.9300 . ?
C22 H22A 0.9600 . ?
C22 H22B 0.9600 . ?
C22 H22C 0.9600 . ?
C25 H25 0.9300 . ?
C38 H38A 0.9600 . ?
C38 H38B 0.9600 . ?
C38 H38C 0.9600 . ?
C43 H43A 0.9600 . ?
C43 H43B 0.9600 . ?
C43 H43C 0.9600 . ?
C39 H39A 0.9600 . ?
C39 H39B 0.9600 . ?
C39 H39C 0.9600 . ?
C30 H30A 0.9600 . ?
C30 H30B 0.9600 . ?
C30 H30C 0.9600 . ?
C29 H29A 0.9600 . ?
C29 H29B 0.9600 . ?
C29 H29C 0.9600 . ?
C40 H40A 0.9600 . ?
C40 H40B 0.9600 . ?
C40 H40C 0.9600 . ?
O3 H3A 0.85(12) 2_657 ?
O3 H3A 0.8500 . ?
O3 H3B 0.85(9) 2_657 ?
O3 H3B 0.8498 . ?

loop_
_geom_angle_atom_site_label_1
_geom_angle_atom_site_label_2
_geom_angle_atom_site_label_3
_geom_angle
_geom_angle_site_symmetry_1
_geom_angle_site_symmetry_3
_geom_angle_publ_flag
O1 P1 C20 115.56(9) . . ?
O1 P1 C1 113.17(9) . . ?
O1 P1 H1 112.9(12) . . ?
C20 P1 H1 103.9(11) . . ?
C1 P1 C20 107.33(9) . . ?
C1 P1 H1 102.8(11) . . ?
O2 P2 C31 113.65(10) . . ?
O2 P2 C23 114.17(10) . . ?
O2 P2 H2A 115.3(12) . . ?
C31 P2 C23 106.52(10) . . ?
C31 P2 H2A 103.3(11) . . ?
C23 P2 H2A 102.6(11) . . ?
C1 C6 H6 119.4 . . ?
C1 C6 C5 121.19(19) . . ?
C5 C6 H6 119.4 . . ?
C1 C2 H2 120.1 . . ?
C3 C2 H2 120.1 . . ?
C3 C2 C1 119.7(2) . . ?
C5 C4 H4 118.2 . . ?
C5 C4 C3 123.52(18) . . ?
C3 C4 H4 118.2 . . ?
C33 C34 H34 118.6 . . ?
C35 C34 H34 118.6 . . ?
C35 C34 C33 122.87(19) . . ?
C44 C41 C42 107.34(18) . . ?
C44 C41 C33 113.46(18) . . ?
C44 C41 C43 108.46(18) . . ?
C42 C41 C43 108.99(19) . . ?
C33 C41 C42 110.17(18) . . ?
C33 C41 C43 108.33(17) . . ?
C20 C15 C21 122.08(18) . . ?
C16 C15 C20 118.9(2) . . ?
C16 C15 C21 119.00(19) . . ?
C15 C20 P1 118.42(16) . . ?
C19 C20 P1 121.24(15) . . ?
C19 C20 C15 120.33(18) . . ?
C6 C1 P1 119.99(15) . . ?
C6 C1 C2 120.68(19) . . ?
C2 C1 P1 119.19(16) . . ?
C6 C5 C11 120.16(18) . . ?
C4 C5 C6 116.91(19) . . ?
C4 C5 C11 122.93(18) . . ?
C10 C7 C9 108.88(18) . . ?
C10 C7 C3 109.07(17) . . ?
C8 C7 C10 109.06(18) . . ?
C8 C7 C9 107.96(18) . . ?
C8 C7 C3 112.28(17) . . ?
C3 C7 C9 109.53(18) . . ?
C32 C31 P2 120.57(16) . . ?
C32 C31 C36 120.9(2) . . ?
C36 C31 P2 118.50(17) . . ?
C20 C19 C22 124.11(18) . . ?
C18 C19 C20 118.56(19) . . ?
C18 C19 C22 117.33(19) . . ?
C7 C10 H10A 109.5 . . ?
C7 C10 H10B 109.5 . . ?
C7 C10 H10C 109.5 . . ?
H10A C10 H10B 109.5 . . ?
H10A C10 H10C 109.5 . . ?
H10B C10 H10C 109.5 . . ?
C7 C8 H8A 109.5 . . ?
C7 C8 H8B 109.5 . . ?
C7 C8 H8C 109.5 . . ?
H8A C8 H8B 109.5 . . ?
H8A C8 H8C 109.5 . . ?
H8B C8 H8C 109.5 . . ?
C31 C32 H32 119.6 . . ?
C31 C32 C33 120.8(2) . . ?
C33 C32 H32 119.6 . . ?
C35 C37 C40 109.52(18) . . ?
C38 C37 C35 112.9(2) . . ?
C38 C37 C39 109.0(2) . . ?
C38 C37 C40 108.4(2) . . ?
C39 C37 C35 109.68(18) . . ?
C39 C37 C40 107.2(2) . . ?
C5 C11 C12 108.99(17) . . ?
C5 C11 C13 110.91(17) . . ?
C5 C11 C14 112.08(17) . . ?
C13 C11 C12 108.22(18) . . ?
C14 C11 C12 108.73(17) . . ?
C14 C11 C13 107.82(17) . . ?
C28 C23 P2 121.66(17) . . ?
C28 C23 C24 120.4(2) . . ?
C24 C23 P2 117.80(17) . . ?
C15 C21 H21A 109.5 . . ?
C15 C21 H21B 109.5 . . ?
C15 C21 H21C 109.5 . . ?
H21A C21 H21B 109.5 . . ?
H21A C21 H21C 109.5 . . ?
H21B C21 H21C 109.5 . . ?
C31 C36 H36 119.8 . . ?
C31 C36 C35 120.4(2) . . ?
C35 C36 H36 119.8 . . ?
C28 C27 H27 119.6 . . ?
C26 C27 H27 119.6 . . ?
C26 C27 C28 120.7(2) . . ?
C11 C12 H12A 109.5 . . ?
C11 C12 H12B 109.5 . . ?
C11 C12 H12C 109.5 . . ?
H12A C12 H12B 109.5 . . ?
H12A C12 H12C 109.5 . . ?
H12B C12 H12C 109.5 . . ?
C23 C28 C29 122.9(2) . . ?
C27 C28 C23 118.8(2) . . ?
C27 C28 C29 118.2(2) . . ?
C19 C18 H18 119.5 . . ?
C17 C18 C19 121.1(2) . . ?
C17 C18 H18 119.5 . . ?
C11 C13 H13A 109.5 . . ?
C11 C13 H13B 109.5 . . ?
C11 C13 H13C 109.5 . . ?
H13A C13 H13B 109.5 . . ?
H13A C13 H13C 109.5 . . ?
H13B C13 H13C 109.5 . . ?
C41 C44 H44A 109.5 . . ?
C41 C44 H44B 109.5 . . ?
C41 C44 H44C 109.5 . . ?
H44A C44 H44B 109.5 . . ?
H44A C44 H44C 109.5 . . ?
H44B C44 H44C 109.5 . . ?
C27 C26 H26 119.8 . . ?
C25 C26 C27 120.4(2) . . ?
C25 C26 H26 119.8 . . ?
C7 C9 H9A 109.5 . . ?
C7 C9 H9B 109.5 . . ?
C7 C9 H9C 109.5 . . ?
H9A C9 H9B 109.5 . . ?
H9A C9 H9C 109.5 . . ?
H9B C9 H9C 109.5 . . ?
C11 C14 H14A 109.5 . . ?
C11 C14 H14B 109.5 . . ?
C11 C14 H14C 109.5 . . ?
H14A C14 H14B 109.5 . . ?
H14A C14 H14C 109.5 . . ?
H14B C14 H14C 109.5 . . ?
C2 C3 C7 122.2(2) . . ?
C4 C3 C2 118.00(19) . . ?
C4 C3 C7 119.79(18) . . ?
C23 C24 C30 122.9(2) . . ?
C25 C24 C23 118.7(2) . . ?
C25 C24 C30 118.5(2) . . ?
C41 C42 H42A 109.5 . . ?
C41 C42 H42B 109.5 . . ?
C41 C42 H42C 109.5 . . ?
H42A C42 H42B 109.5 . . ?
H42A C42 H42C 109.5 . . ?
H42B C42 H42C 109.5 . . ?
C34 C33 C41 123.67(19) . . ?
C32 C33 C34 117.3(2) . . ?
C32 C33 C41 118.85(19) . . ?
C18 C17 H17 119.9 . . ?
C16 C17 C18 120.22(19) . . ?
C16 C17 H17 119.9 . . ?
C15 C16 H16 119.6 . . ?
C17 C16 C15 120.9(2) . . ?
C17 C16 H16 119.6 . . ?
C19 C22 H22A 109.5 . . ?
C19 C22 H22B 109.5 . . ?
C19 C22 H22C 109.5 . . ?
H22A C22 H22B 109.5 . . ?
H22A C22 H22C 109.5 . . ?
H22B C22 H22C 109.5 . . ?
C26 C25 C24 121.0(2) . . ?
C26 C25 H25 119.5 . . ?
C24 C25 H25 119.5 . . ?
C34 C35 C37 123.53(19) . . ?
C34 C35 C36 117.71(19) . . ?
C36 C35 C37 118.7(2) . . ?
C37 C38 H38A 109.5 . . ?
C37 C38 H38B 109.5 . . ?
C37 C38 H38C 109.5 . . ?
H38A C38 H38B 109.5 . . ?
H38A C38 H38C 109.5 . . ?
H38B C38 H38C 109.5 . . ?
C41 C43 H43A 109.5 . . ?
C41 C43 H43B 109.5 . . ?
C41 C43 H43C 109.5 . . ?
H43A C43 H43B 109.5 . . ?
H43A C43 H43C 109.5 . . ?
H43B C43 H43C 109.5 . . ?
C37 C39 H39A 109.5 . . ?
C37 C39 H39B 109.5 . . ?
C37 C39 H39C 109.5 . . ?
H39A C39 H39B 109.5 . . ?
H39A C39 H39C 109.5 . . ?
H39B C39 H39C 109.5 . . ?
C24 C30 H30A 109.5 . . ?
C24 C30 H30B 109.5 . . ?
C24 C30 H30C 109.5 . . ?
H30A C30 H30B 109.5 . . ?
H30A C30 H30C 109.5 . . ?
H30B C30 H30C 109.5 . . ?
C28 C29 H29A 109.5 . . ?
C28 C29 H29B 109.5 . . ?
C28 C29 H29C 109.5 . . ?
H29A C29 H29B 109.5 . . ?
H29A C29 H29C 109.5 . . ?
H29B C29 H29C 109.5 . . ?
C37 C40 H40A 109.5 . . ?
C37 C40 H40B 109.5 . . ?
C37 C40 H40C 109.5 . . ?
H40A C40 H40B 109.5 . . ?
H40A C40 H40C 109.5 . . ?
H40B C40 H40C 109.5 . . ?
H3A O3 H3A 93.4 . 2_657 ?
H3A O3 H3B 104.5 2_657 2_657 ?
H3A O3 H3B 15.2 . 2_657 ?
H3A O3 H3B 104.5 . . ?
H3B O3 H3A 15.2 . 2_657 ?
H3B O3 H3B 117.2 . 2_657 ?

_smtbx_masks_special_details     ?
loop_
_smtbx_masks_void_nr
_smtbx_masks_void_average_x
_smtbx_masks_void_average_y
_smtbx_masks_void_average_z
_smtbx_masks_void_volume
_smtbx_masks_void_count_electrons
_smtbx_masks_void_content
1 0.024 0.420 0.311 16.1 0.4 ?
2 -0.024 0.420 0.689 16.1 0.4 ?
3 0.000 0.411 0.500 9.5 0.4 ?
4 0.476 0.920 0.689 16.1 0.4 ?
5 0.500 0.911 0.500 9.5 0.4 ?
6 0.524 0.920 0.311 16.1 0.4 ?

_shelx_res_file                  
;
TITL exp_923_a.res in C2
    exp_923.res
    created by SHELXL-2016/6 at 16:10:51 on 26-Jun-2019
REM Old TITL exp_923 in C2
REM SHELXT solution in C2
REM R1 0.076, Rweak 0.037, Alpha 0.009, Orientation as input
REM Flack x = 0.063 ( 0.005 ) from Parsons' quotients
REM Formula found by SHELXT: C88 P4 O5
CELL 1.54184 11.2099 17.2004 21.3573 90 98.838 90
ZERR 4 0.0001 0.0002 0.0002 0 0.001 0
LATT -7
SYMM -X,+Y,-Z
SFAC C H O P
UNIT 176 252 10 8

L.S. 64
PLAN  6
BOND $H
list 4
fmap 2 53
ACTA
ABIN
SHEL 999 0.837
OMIT 4 0 4
OMIT 4 0 3
OMIT -4 -4 5
OMIT 0 0 9
OMIT -1 5 4
OMIT 0 0 8
OMIT -1 -19 9
REM <olex2.extras>
REM <HklSrc "%.\\exp_923.hkl">
REM </olex2.extras>

WGHT    0.043200    1.688000
EXTI    0.000302
FVAR       0.30392
P1    4    0.636976    0.404637    0.932397    11.00000    0.01285    0.01417 =
         0.01654    0.00158    0.00342   -0.00015
P2    4    0.318845    0.529605    0.405080    11.00000    0.02264    0.01669 =
         0.01413    0.00055    0.00288    0.00401
O1    3    0.651901    0.319036    0.940538    11.00000    0.01859    0.01641 =
         0.02954    0.00528    0.00687    0.00241
O2    3    0.292915    0.446294    0.390424    11.00000    0.04518    0.01777 =
         0.01987   -0.00115    0.00305    0.00455
C6    1    0.453041    0.511843    0.899606    11.00000    0.01469    0.01428 =
         0.01960    0.00144    0.00391   -0.00227
AFIX  43
H6    2    0.514531    0.548657    0.904467    11.00000   -1.20000
AFIX   0
C2    1    0.391263    0.376934    0.900382    11.00000    0.01863    0.01324 =
         0.01706    0.00072    0.00520    0.00155
AFIX  43
H2    2    0.411403    0.324655    0.905798    11.00000   -1.20000
AFIX   0
C4    1    0.244525    0.478484    0.877503    11.00000    0.01412    0.01632 =
         0.01490    0.00080    0.00335    0.00097
AFIX  43
H4    2    0.164213    0.493516    0.867206    11.00000   -1.20000
AFIX   0

C34   1    0.311745    0.588125    0.612532    11.00000    0.01626    0.02064 =
         0.01358    0.00010    0.00260   -0.00069
AFIX  43
H34   2    0.308945    0.599709    0.654815    11.00000   -1.20000
AFIX   0
C41   1    0.293366    0.735346    0.586543    11.00000    0.02370    0.01474 =
         0.01951   -0.00073    0.00529   -0.00082

C15   1    0.716627    0.420398    0.816177    11.00000    0.01724    0.01618 =
         0.01807    0.00171    0.00137    0.00382
C20   1    0.726778    0.449467    0.878600    11.00000    0.01247    0.01415 =
         0.01635    0.00104    0.00184    0.00340
C1    1    0.481957    0.433700    0.907448    11.00000    0.01453    0.01748 =
         0.01518    0.00001    0.00523   -0.00137
C5    1    0.333000    0.536305    0.884510    11.00000    0.01789    0.01427 =
         0.01251    0.00075    0.00433    0.00039
C7    1    0.166505    0.339936    0.877642    11.00000    0.01685    0.01401 =
         0.02342   -0.00031    0.00372   -0.00262
C31   1    0.320347    0.553983    0.487506    11.00000    0.02046    0.01960 =
         0.01672    0.00088    0.00106    0.00237
C19   1    0.805501    0.511722    0.898175    11.00000    0.01360    0.01601 =
         0.02010    0.00179    0.00266    0.00222
C10   1    0.098844    0.343617    0.809470    11.00000    0.02311    0.01901 =
         0.02976   -0.00294   -0.00302   -0.00513
AFIX 137
H10A  2    0.153839    0.332496    0.780339    11.00000   -1.50000
H10B  2    0.065556    0.394681    0.801206    11.00000   -1.50000
H10C  2    0.034855    0.305975    0.804263    11.00000   -1.50000
AFIX   0
C8    1    0.211402    0.256835    0.891906    11.00000    0.02031    0.01457 =
         0.03268    0.00073    0.00322   -0.00515
AFIX 137
H8A   2    0.143816    0.221907    0.887135    11.00000   -1.50000
H8B   2    0.253360    0.254071    0.934557    11.00000   -1.50000
H8C   2    0.265194    0.242399    0.862973    11.00000   -1.50000
AFIX   0

C32   1    0.316033    0.630808    0.506304    11.00000    0.02252    0.01714 =
         0.01731    0.00350    0.00338    0.00053
AFIX  43
H32   2    0.317154    0.670242    0.476609    11.00000   -1.20000
AFIX   0
C37   1    0.318459    0.441950    0.641544    11.00000    0.02609    0.02036 =
         0.02094    0.00469    0.00342   -0.00114

C11   1    0.303504    0.622913    0.876129    11.00000    0.01670    0.01265 =
         0.01902    0.00137    0.00320   -0.00099
C23   1    0.214805    0.596277    0.359647    11.00000    0.02158    0.01624 =
         0.01511   -0.00273    0.00197    0.00287
C21   1    0.631819    0.355271    0.792904    11.00000    0.03114    0.02088 =
         0.01714   -0.00150    0.00033   -0.00248
AFIX 137
H21A  2    0.651274    0.310239    0.819036    11.00000   -1.50000
H21B  2    0.639713    0.343024    0.749878    11.00000   -1.50000
H21C  2    0.550321    0.370965    0.794938    11.00000   -1.50000
AFIX   0

C36   1    0.320569    0.493918    0.530949    11.00000    0.02246    0.01546 =
         0.01798    0.00017    0.00134    0.00172
AFIX  43
H36   2    0.322786    0.442589    0.517491    11.00000   -1.20000
AFIX   0
C27   1    0.164667    0.691934    0.277211    11.00000    0.04663    0.01802 =
         0.02302    0.00325   -0.00486   -0.00036
AFIX  43
H27   2    0.187889    0.725610    0.247216    11.00000   -1.20000
AFIX   0

C12   1    0.346495    0.652044    0.815111    11.00000    0.03022    0.01765 =
         0.02339    0.00566    0.00789    0.00019
AFIX 137
H12A  2    0.431195    0.641696    0.817335    11.00000   -1.50000
H12B  2    0.332475    0.706980    0.810799    11.00000   -1.50000
H12C  2    0.302597    0.625605    0.779188    11.00000   -1.50000
AFIX   0

C28   1    0.250758    0.644583    0.312697    11.00000    0.02902    0.01692 =
         0.01973    0.00106    0.00034   -0.00416
C18   1    0.873043    0.543404    0.854686    11.00000    0.01518    0.01845 =
         0.02676    0.00502    0.00250   -0.00218
AFIX  43
H18   2    0.924232    0.585122    0.866719    11.00000   -1.20000
AFIX   0
C13   1    0.368842    0.670384    0.932234    11.00000    0.02006    0.01513 =
         0.02347   -0.00113    0.00127   -0.00154
AFIX 137
H13A  2    0.348620    0.650075    0.971137    11.00000   -1.50000
H13B  2    0.344162    0.723790    0.927672    11.00000   -1.50000
H13C  2    0.454495    0.666892    0.932886    11.00000   -1.50000
AFIX   0

C44   1    0.299130    0.748999    0.657924    11.00000    0.02563    0.02092 =
         0.02006   -0.00328    0.00635   -0.00142
AFIX 137
H44A  2    0.375485    0.731224    0.679808    11.00000   -1.50000
H44B  2    0.235135    0.720819    0.672857    11.00000   -1.50000
H44C  2    0.290378    0.803499    0.665780    11.00000   -1.50000
AFIX   0
C26   1    0.045161    0.689361    0.286135    11.00000    0.03631    0.02361 =
         0.03180   -0.00707   -0.01247    0.01283
AFIX  43
H26   2   -0.011640    0.720422    0.261491    11.00000   -1.20000
AFIX   0

C9    1    0.077957    0.360208    0.923767    11.00000    0.02117    0.02187 =
         0.03740   -0.00336    0.01187   -0.00719
AFIX 137
H9A   2    0.045954    0.411416    0.914544    11.00000   -1.50000
H9B   2    0.119708    0.358625    0.966503    11.00000   -1.50000
H9C   2    0.013082    0.323204    0.918970    11.00000   -1.50000
AFIX   0
C14   1    0.167823    0.638827    0.871311    11.00000    0.01752    0.01643 =
         0.02690    0.00232    0.00122    0.00142
AFIX 137
H14A  2    0.125876    0.615118    0.833540    11.00000   -1.50000
H14B  2    0.153851    0.693907    0.869723    11.00000   -1.50000
H14C  2    0.138787    0.617420    0.907653    11.00000   -1.50000
AFIX   0
C3    1    0.270178    0.399253    0.885132    11.00000    0.01644    0.01837 =
         0.01328   -0.00045    0.00416   -0.00119

C24   1    0.093058    0.594424    0.369228    11.00000    0.02346    0.02617 =
         0.02218   -0.00634    0.00422    0.00238
C42   1    0.392371    0.785715    0.564309    11.00000    0.03214    0.02017 =
         0.02836   -0.00236    0.01121   -0.00538
AFIX 137
H42A  2    0.379874    0.839205    0.574378    11.00000   -1.50000
H42B  2    0.388925    0.780239    0.519335    11.00000   -1.50000
H42C  2    0.470056    0.769113    0.585350    11.00000   -1.50000
AFIX   0
C33   1    0.310026    0.649815    0.569216    11.00000    0.01446    0.01813 =
         0.01856    0.00012    0.00192   -0.00101

C17   1    0.865037    0.513721    0.793953    11.00000    0.02045    0.02405 =
         0.02339    0.00843    0.00828    0.00321
AFIX  43
H17   2    0.912244    0.534676    0.765950    11.00000   -1.20000
AFIX   0
C16   1    0.787347    0.453217    0.774840    11.00000    0.02615    0.02283 =
         0.01623    0.00199    0.00399    0.00490
AFIX  43
H16   2    0.782042    0.434028    0.733796    11.00000   -1.20000
AFIX   0
C22   1    0.822098    0.546753    0.963715    11.00000    0.02985    0.02281 =
         0.02397   -0.00508    0.00677   -0.01039
AFIX 137
H22A  2    0.745336    0.563569    0.973400    11.00000   -1.50000
H22B  2    0.875723    0.590470    0.965327    11.00000   -1.50000
H22C  2    0.855795    0.508507    0.994114    11.00000   -1.50000
AFIX   0

C25   1    0.009779    0.641067    0.331308    11.00000    0.02506    0.03089 =
         0.03272   -0.00895    0.00038    0.01094
AFIX  43
H25   2   -0.071015    0.639576    0.336576    11.00000   -1.20000
AFIX   0
C35   1    0.317476    0.510185    0.594833    11.00000    0.01682    0.01936 =
         0.01950    0.00207    0.00254    0.00031
C38   1    0.322582    0.468288    0.709585    11.00000    0.06383    0.02936 =
         0.02392    0.00607    0.00776   -0.00246
AFIX 137
H38A  2    0.393271    0.499497    0.721962    11.00000   -1.50000
H38B  2    0.325244    0.423635    0.736731    11.00000   -1.50000
H38C  2    0.251842    0.498410    0.713148    11.00000   -1.50000
AFIX   0
C43   1    0.169225    0.762728    0.552701    11.00000    0.02829    0.01939 =
         0.02628   -0.00070    0.00350    0.00336
AFIX 137
H43A  2    0.107116    0.730715    0.565528    11.00000   -1.50000
H43B  2    0.166707    0.758696    0.507685    11.00000   -1.50000
H43C  2    0.156468    0.815841    0.563795    11.00000   -1.50000
AFIX   0
C39   1    0.427413    0.389540    0.637307    11.00000    0.04279    0.03135 =
         0.03620    0.01502    0.00933    0.00990
AFIX 137
H39A  2    0.422942    0.370200    0.594845    11.00000   -1.50000
H39B  2    0.427141    0.346666    0.666063    11.00000   -1.50000
H39C  2    0.500438    0.418907    0.648357    11.00000   -1.50000
AFIX   0
C30   1    0.049385    0.544698    0.419043    11.00000    0.02471    0.05269 =
         0.03841    0.00471    0.01324   -0.00216
AFIX 137
H30A  2    0.074053    0.491852    0.414297    11.00000   -1.50000
H30B  2   -0.037091    0.547167    0.414304    11.00000   -1.50000
H30C  2    0.083323    0.563344    0.460317    11.00000   -1.50000
AFIX   0
C29   1    0.377800    0.644787    0.296822    11.00000    0.03435    0.04888 =
         0.03919    0.01978    0.00960   -0.00814
AFIX 137
H29A  2    0.433187    0.661369    0.333178    11.00000   -1.50000
H29B  2    0.382049    0.679821    0.262243    11.00000   -1.50000
H29C  2    0.398731    0.593299    0.284977    11.00000   -1.50000
AFIX   0
C40   1    0.203818    0.391878    0.622843    11.00000    0.03831    0.03528 =
         0.04275    0.01316   -0.00226   -0.01270
AFIX 137
H40A  2    0.133721    0.421888    0.627896    11.00000   -1.50000
H40B  2    0.207992    0.346795    0.649590    11.00000   -1.50000
H40C  2    0.198628    0.375890    0.579443    11.00000   -1.50000
AFIX   6

O3    3    0.500000    0.213028    1.000000    10.50000    0.02534    0.01572 =
         0.03937    0.00000    0.01047    0.00000
H3A   2    0.453501    0.246904    1.012313    10.50000   -1.50000
H3B   2    0.545812    0.238781    0.979435    10.50000   -1.50000
AFIX   0

H1    2    0.665476    0.441255    0.982843    11.00000    0.01740
H2A   2    0.422251    0.554031    0.393975    11.00000    0.01828
HKLF 4


REM  exp_923_a.res in C2
REM R1 =  0.0267 for    6895 Fo > 4sig(Fo)  and  0.0269 for all    6942 data
REM    466 parameters refined using      1 restraints

END

WGHT      0.0433      1.6854

REM Highest difference peak  0.246,  deepest hole -0.169,  1-sigma level  0.035
Q1    1   0.6958  0.3587  0.9377  11.00000  0.05    0.25
Q2    1   0.4256  0.4724  0.7054  11.00000  0.05    0.23
Q3    1   0.2605  0.5690  0.3802  11.00000  0.05    0.22
Q4    1   0.6754  0.4275  0.8988  11.00000  0.05    0.20
Q5    1   0.3661  0.4808  0.3975  11.00000  0.05    0.19
Q6    1   0.2009  0.4591  0.6767  11.00000  0.05    0.19
;
_shelx_res_checksum              39300
_shelx_fab_file                  
;
-13 -3 -1 -0.1244 0.0929
-13 -3 0 0.0342 0.0111
-13 -1 -2 -0.1165 -0.1243
-13 -1 -1 0.0783 0.1091
-13 -1 0 0.0054 0.0145
-13 1 1 -0.0778 0.0088
-13 1 2 -0.0035 0.0042
-13 1 3 0.1092 -0.0727
-13 1 4 -0.1140 0.1173
-13 1 5 -0.0056 -0.0734
-13 1 6 0.1315 -0.0239
-13 1 7 -0.1183 0.0634
-13 1 8 -0.0243 0.0049
-13 1 9 0.1183 -0.0895
-13 3 1 -0.0180 0.0358
-13 3 2 0.0181 0.0280
-13 3 3 -0.0755 -0.1055
-13 3 4 0.1135 0.1094
-13 3 5 -0.0999 -0.0165
-13 3 6 0.0634 -0.1022
-13 3 7 -0.0369 0.1223
-13 3 8 0.0324 -0.0053
-12 -8 -1 -0.0654 0.0043
-12 -8 0 0.1425 0.0168
-12 -6 -4 -0.0352 0.0291
-12 -6 -3 0.0744 -0.0573
-12 -6 -2 -0.0913 -0.0554
-12 -6 -1 0.0300 0.1611
-12 -6 0 0.0340 -0.1422
-12 -4 -6 -0.1463 -0.0161
-12 -4 -5 0.0697 0.0129
-12 -4 -4 0.0788 0.0510
-12 -4 -3 -0.0499 -0.0981
-12 -4 -2 -0.1342 0.0575
-12 -4 -1 0.2233 0.0233
-12 -4 0 -0.1202 -0.0490
-12 -2 -7 -0.0009 -0.0478
-12 -2 -6 -0.0676 0.0893
-12 -2 -5 0.0285 -0.0095
-12 -2 -4 0.0734 -0.0603
-12 -2 -3 -0.0920 -0.0131
-12 -2 -2 0.0044 0.1565
-12 -2 -1 0.0616 -0.1906
-12 -2 0 -0.0323 0.0767
-12 0 1 0.0336 0.0393
-12 0 2 -0.0283 -0.0076
-12 0 3 -0.0943 -0.0201
-12 0 4 0.1843 0.0068
-12 0 5 -0.0735 0.0219
-12 0 6 -0.1611 -0.0219
-12 0 7 0.2252 -0.0030
-12 0 8 -0.0074 0.0139
-12 0 9 -0.2117 0.0002
-12 0 10 0.1309 -0.0114
-12 0 11 0.1277 0.0031
-12 0 12 -0.1912 0.0054
-12 0 13 -0.0215 0.0044
-12 0 14 0.2113 -0.0163
-12 2 1 0.0425 -0.0066
-12 2 2 -0.0098 0.0179
-12 2 3 -0.0030 0.0969
-12 2 4 -0.0162 -0.1965
-12 2 5 0.0811 0.1157
-12 2 6 -0.1474 0.0989
-12 2 7 0.1242 -0.1887
-12 2 8 -0.0142 0.0161
-12 2 9 -0.0473 0.2019
-12 2 10 -0.0221 -0.1636
-12 2 11 0.1138 -0.0810
-12 2 12 -0.0820 0.1888
-12 2 13 -0.0381 -0.0180
-12 2 14 0.0920 -0.1842
-12 4 1 0.0338 -0.0364
-12 4 2 -0.0322 0.0071
-12 4 3 0.1349 0.0077
-12 4 4 -0.2040 0.0017
-12 4 5 0.1465 -0.0731
-12 4 6 -0.0116 0.1880
-12 4 7 -0.0560 -0.2122
-12 4 8 -0.0282 0.0700
-12 4 9 0.1643 0.0825
-12 4 10 -0.1619 -0.0387
-12 4 11 -0.0037 -0.1373
-12 4 12 0.1289 0.1783
-12 4 13 -0.0563 -0.0090
-12 6 1 -0.0103 -0.0908
-12 6 2 -0.0505 0.1014
-12 6 3 0.0728 -0.1609
-12 6 4 -0.0266 0.1690
-12 6 5 -0.0670 -0.1203
-12 6 6 0.1639 0.0946
-12 6 7 -0.1799 -0.1179
-12 6 8 0.0595 0.1377
-12 6 9 0.0891 -0.1168
-12 6 10 -0.0713 0.0693
-12 6 11 -0.1095 -0.0193
-12 8 1 -0.1331 -0.0513
-12 8 2 0.1091 0.1498
-12 8 3 -0.1078 -0.1546
-12 8 4 0.1084 0.0323
-12 8 5 -0.1073 0.1013
-12 8 6 0.1448 -0.1264
-12 8 7 -0.2024 0.0457
-12 8 8 0.1878 0.0521
-11 -11 -1 -0.0980 -0.0336
-11 -11 0 0.1187 -0.1475
-11 -9 -5 0.1270 -0.0392
-11 -9 -4 -0.1346 0.0694
-11 -9 -3 0.0111 -0.1099
-11 -9 -2 0.0680 0.0785
-11 -9 -1 0.0106 0.0588
-11 -9 0 -0.1621 -0.1713
-11 -7 -8 0.0437 -0.1495
-11 -7 -7 -0.0699 0.0600
-11 -7 -6 0.0267 0.1157
-11 -7 -5 0.0210 -0.1660
-11 -7 -4 0.0277 0.0717
-11 -7 -3 -0.1210 0.0015
-11 -7 -2 0.0917 0.0357
-11 -7 -1 0.0796 -0.1061
-11 -7 0 -0.2062 0.1328
-11 -5 -9 0.0858 0.0366
-11 -5 -8 -0.1271 -0.1413
-11 -5 -7 -0.0216 0.0555
-11 -5 -6 0.1718 0.0966
-11 -5 -5 -0.1401 -0.0864
-11 -5 -4 0.0241 -0.0772
-11 -5 -3 -0.0167 0.1508
-11 -5 -2 0.1065 -0.0098
-11 -5 -1 -0.1432 -0.1777
-11 -5 0 0.0894 0.2072
-11 -3 -10 0.1006 0.0635
-11 -3 -9 0.0779 -0.0518
-11 -3 -8 -0.1585 0.0100
-11 -3 -7 -0.0036 0.0482
-11 -3 -6 0.1751 -0.0769
-11 -3 -5 -0.0998 0.0718
-11 -3 -4 -0.1044 -0.0723
-11 -3 -3 0.1280 0.0868
-11 -3 -2 0.0684 -0.0880
-11 -3 -1 -0.2226 0.0713
-11 -3 0 0.1684 -0.0494
-11 -1 -11 -0.1232 -0.0097
-11 -1 -10 0.1077 0.0123
-11 -1 -9 -0.0147 -0.0504
-11 -1 -8 -0.0494 0.0401
-11 -1 -7 0.0296 0.0406
-11 -1 -6 0.0020 -0.0951
-11 -1 -5 0.0384 0.0524
-11 -1 -4 -0.1096 0.0188
-11 -1 -3 0.1102 -0.0093
-11 -1 -2 -0.0483 -0.0766
-11 -1 -1 0.0244 0.1334
-11 -1 0 -0.0523 -0.0939
-11 1 1 0.0141 -0.0541
-11 1 2 0.0227 -0.0048
-11 1 3 0.0166 -0.0301
-11 1 4 -0.0862 0.1187
-11 1 5 0.0159 -0.1081
-11 1 6 0.1922 -0.0435
-11 1 7 -0.2725 0.1548
-11 1 8 0.0712 -0.0556
-11 1 9 0.1655 -0.1380
-11 1 10 -0.1135 0.1575
-11 1 11 -0.1442 0.0302
-11 1 12 0.2333 -0.1651
-11 1 13 -0.0348 0.0707
-11 1 14 -0.1727 0.1059
-11 1 15 0.1500 -0.1365
-11 1 16 -0.0103 0.0344
-11 1 17 -0.0139 0.0218
-11 3 1 -0.0720 -0.0149
-11 3 2 0.0229 -0.0137
-11 3 3 -0.0795 -0.0350
-11 3 4 0.1668 0.1048
-11 3 5 -0.1967 -0.0244
-11 3 6 0.1332 -0.2118
-11 3 7 -0.0298 0.3195
-11 3 8 0.0047 -0.0978
-11 3 9 -0.0981 -0.1998
-11 3 10 0.1808 0.1632
-11 3 11 -0.1099 0.1632
-11 3 12 -0.0525 -0.3122
-11 3 13 0.1108 0.0725
-11 3 14 -0.0127 0.2173
-11 3 15 -0.0919 -0.1963
-11 3 16 0.0786 -0.0122
-11 3 17 0.0124 0.0596
-11 5 1 -0.0443 0.1270
-11 5 2 0.0524 -0.0703
-11 5 3 -0.1108 0.0899
-11 5 4 0.1398 -0.1453
-11 5 5 -0.0523 0.2129
-11 5 6 -0.1314 -0.2662
-11 5 7 0.2196 0.2334
-11 5 8 -0.0539 -0.1106
-11 5 9 -0.2012 0.0347
-11 5 10 0.1946 -0.1004
-11 5 11 0.1052 0.1848
-11 5 12 -0.3015 -0.1133
-11 5 13 0.1244 -0.0591
-11 5 14 0.1688 0.1152
-11 5 15 -0.1923 -0.0010
-11 5 16 -0.0034 -0.0945
-11 7 1 0.1628 0.1395
-11 7 2 -0.0542 -0.1656
-11 7 3 0.0181 0.1762
-11 7 4 -0.0893 -0.1280
-11 7 5 0.2139 0.0460
-11 7 6 -0.3174 0.0110
-11 7 7 0.3073 -0.0010
-11 7 8 -0.1526 -0.0807
-11 7 9 -0.0040 0.1634
-11 7 10 -0.0238 -0.1256
-11 7 11 0.1800 -0.0463
-11 7 12 -0.2055 0.1759
-11 7 13 0.0265 -0.1050
-11 7 14 0.1175 -0.0672
-11 9 1 0.2378 -0.1156
-11 9 2 -0.2249 -0.0350
-11 9 3 0.1600 0.0850
-11 9 4 -0.0896 0.0478
-11 9 5 0.0592 -0.2328
-11 9 6 -0.0968 0.3018
-11 9 7 0.1643 -0.2174
-11 9 8 -0.1856 0.0688
-11 9 9 0.1366 0.0153
-11 9 10 -0.0562 0.0348
-11 9 11 -0.0194 -0.1493
-11 9 12 0.0673 0.1733
-11 11 1 -0.0285 -0.2546
-11 11 2 -0.1084 0.2035
-11 11 3 0.1399 -0.0862
-11 11 4 0.0147 0.0468
-11 11 5 -0.2156 -0.1034
-11 11 6 0.2486 0.1748
-11 11 7 -0.0972 -0.1970
-11 11 8 -0.0489 0.1681
-10 -12 -5 -0.0076 -0.0441
-10 -12 -4 0.0230 0.1672
-10 -12 -3 -0.0423 -0.0929
-10 -12 -2 0.0519 -0.0773
-10 -12 -1 0.0381 0.1141
-10 -12 0 -0.2127 0.0285
-10 -10 -8 -0.0681 -0.0614
-10 -10 -7 0.1373 0.0999
-10 -10 -6 -0.0436 -0.0568
-10 -10 -5 -0.1403 -0.0544
-10 -10 -4 0.2068 0.0662
-10 -10 -3 -0.0907 0.0705
-10 -10 -2 -0.0600 -0.1424
-10 -10 -1 0.0896 -0.0316
-10 -10 0 0.0067 0.2965
-10 -8 -10 0.0236 -0.0851
-10 -8 -9 0.0159 -0.0151
-10 -8 -8 -0.1386 0.0926
-10 -8 -7 0.1746 -0.0304
-10 -8 -6 -0.0217 -0.0927
-10 -8 -5 -0.1529 0.1475
-10 -8 -4 0.1121 -0.1347
-10 -8 -3 0.0870 0.1095
-10 -8 -2 -0.1419 -0.0543
-10 -8 -1 -0.0677 -0.0423
-10 -8 0 0.3174 0.0839
-10 -6 -12 -0.0126 0.1111
-10 -6 -11 0.0741 0.0696
-10 -6 -10 -0.0435 -0.1142
-10 -6 -9 -0.0362 -0.0739
-10 -6 -8 0.0253 0.2305
-10 -6 -7 0.0729 -0.1130
-10 -6 -6 -0.1177 -0.1403
-10 -6 -5 0.0848 0.2115
-10 -6 -4 -0.0925 -0.0499
-10 -6 -3 0.1487 -0.0901
-10 -6 -2 -0.1092 0.0240
-10 -6 -1 -0.0509 0.1533
-10 -6 0 0.1539 -0.2592
-10 -4 -13 -0.1445 -0.0597
-10 -4 -12 0.0875 0.0498
-10 -4 -11 0.1067 0.0423
-10 -4 -10 -0.1115 -0.0633
-10 -4 -9 -0.1049 -0.0333
-10 -4 -8 0.2062 0.1173
-10 -4 -7 -0.0141 -0.0692
-10 -4 -6 -0.2173 -0.0268
-10 -4 -5 0.2023 -0.0071
-10 -4 -4 -0.0293 0.1571
-10 -4 -3 -0.0323 -0.2044
-10 -4 -2 -0.0672 0.0458
-10 -4 -1 0.1658 0.1426
-10 -4 0 -0.1689 -0.1659
-10 -2 -13 -0.0953 0.0333
-10 -2 -12 0.0341 -0.0411
-10 -2 -11 0.1135 0.0067
-10 -2 -10 -0.0986 0.0027
-10 -2 -9 -0.0785 0.0311
-10 -2 -8 0.1547 -0.0392
-10 -2 -7 -0.0130 -0.0194
-10 -2 -6 -0.1216 0.0997
-10 -2 -5 0.0247 -0.1460
-10 -2 -4 0.1729 0.1444
-10 -2 -3 -0.1796 -0.1029
-10 -2 -2 -0.0206 0.0516
-10 -2 -1 0.1649 -0.0435
-10 -2 0 -0.1136 0.0810
-10 0 1 -0.1005 0.0127
-10 0 2 0.0364 -0.0126
-10 0 3 0.0087 -0.0018
-10 0 4 0.0409 0.0106
-10 0 5 -0.0091 -0.0065
-10 0 6 -0.2096 0.0001
-10 0 7 0.3667 -0.0001
-10 0 8 -0.1917 0.0025
-10 0 9 -0.1365 -0.0015
-10 0 10 0.1883 0.0001
-10 0 11 0.0924 -0.0022
-10 0 12 -0.3051 0.0022
-10 0 13 0.1755 0.0055
-10 0 14 0.0921 -0.0119
-10 0 15 -0.1748 0.0040
-10 0 16 0.0821 0.0106
-10 0 17 -0.0380 -0.0083
-10 0 18 0.0891 -0.0134
-10 0 19 -0.0873 0.0251
-10 2 1 0.0272 0.0953
-10 2 2 -0.0228 -0.0447
-10 2 3 0.0525 0.0295
-10 2 4 -0.0748 -0.0886
-10 2 5 0.1335 0.0635
-10 2 6 -0.2172 0.1484
-10 2 7 0.2055 -0.3236
-10 2 8 -0.0702 0.1762
-10 2 9 -0.0240 0.1596
-10 2 10 -0.0472 -0.2397
-10 2 11 0.1618 -0.0525
-10 2 12 -0.1281 0.3143
-10 2 13 -0.0272 -0.2045
-10 2 14 0.1079 -0.0900
-10 2 15 -0.0373 0.1902
-10 2 16 -0.0513 -0.0762
-10 2 17 0.0186 0.0078
-10 2 18 0.1004 -0.0574
-10 2 19 -0.1590 0.0582
-10 4 1 0.1275 -0.0825
-10 4 2 -0.1002 0.0376
-10 4 3 0.1112 -0.0385
-10 4 4 -0.1566 0.0672
-10 4 5 0.1541 -0.1798
-10 4 6 -0.0178 0.3548
-10 4 7 -0.1445 -0.3829
-10 4 8 0.0932 0.1504
-10 4 9 0.1655 0.0892
-10 4 10 -0.2852 -0.0162
-10 4 11 0.0547 -0.2542
-10 4 12 0.2488 0.2989
-10 4 13 -0.2400 -0.0155
-10 4 14 -0.0232 -0.2175
-10 4 15 0.1757 0.1133
-10 4 16 -0.0972 0.1068
-10 4 17 -0.0135 -0.0757
-10 4 18 0.0405 -0.1705
-10 6 1 -0.0983 -0.2463
-10 6 2 -0.0141 0.1931
-10 6 3 0.0504 -0.1514
-10 6 4 0.0203 0.1575
-10 6 5 -0.1770 -0.2049
-10 6 6 0.3585 0.2142
-10 6 7 -0.3914 -0.1337
-10 6 8 0.1570 0.0610
-10 6 9 0.1263 -0.1191
-10 6 10 -0.0882 0.2223
-10 6 11 -0.2351 -0.1585
-10 6 12 0.3696 -0.0710
-10 6 13 -0.0919 0.2057
-10 6 14 -0.2125 -0.0909
-10 6 15 0.1436 -0.1049
-10 6 16 0.1020 0.1385
-10 6 17 -0.0858 0.0062
-10 8 1 -0.3561 -0.0003
-10 8 2 0.2220 0.1295
-10 8 3 -0.1054 -0.1402
-10 8 4 0.1263 0.0044
-10 8 5 -0.2486 0.1632
-10 8 6 0.3467 -0.2531
-10 8 7 -0.3133 0.2135
-10 8 8 0.1758 -0.0493
-10 8 9 -0.0933 -0.1123
-10 8 10 0.1460 0.0775
-10 8 11 -0.1878 0.1470
-10 8 12 0.0582 -0.2797
-10 8 13 0.1278 0.1333
-10 8 14 -0.1185 0.0921
-10 8 15 -0.0685 -0.1068
-10 8 16 0.1357 -0.0290
-10 10 1 -0.1335 0.3507
-10 10 2 0.2075 -0.1727
-10 10 3 -0.1705 0.0210
-10 10 4 0.0333 -0.0893
-10 10 5 0.1016 0.2836
-10 10 6 -0.1239 -0.3863
-10 10 7 0.0309 0.3132
-10 10 8 0.0836 -0.1662
-10 10 9 -0.1281 0.0947
-10 10 10 0.0651 -0.1289
-10 10 11 0.0750 0.1496
-10 10 12 -0.1816 -0.0584
-10 10 13 0.1419 -0.0551
-10 10 14 0.0092 0.0318
-10 12 1 0.2734 0.1898
-10 12 2 -0.1232 -0.2344
-10 12 3 -0.0489 0.1617
-10 12 4 -0.0133 -0.0519
-10 12 5 0.2534 -0.0223
-10 12 6 -0.3738 0.0181
-10 12 7 0.2514 0.0581
-10 12 8 -0.0724 -0.1449
-10 12 9 0.0340 0.1687
-10 12 10 -0.0978 -0.0948
-9 -15 0 -0.1797 0.1111
-9 -13 -7 0.0436 -0.0814
-9 -13 -6 -0.0848 0.1130
-9 -13 -5 0.0146 -0.0073
-9 -13 -4 0.1121 -0.0964
-9 -13 -3 -0.0933 0.0787
-9 -13 -2 -0.0633 0.0143
-9 -13 -1 0.0841 -0.0949
-9 -13 0 0.1515 0.1343
-9 -11 -10 -0.0678 0.0796
-9 -11 -9 0.0796 -0.0228
-9 -11 -8 -0.0039 0.0785
-9 -11 -7 -0.0633 -0.1902
-9 -11 -6 0.0267 0.1310
-9 -11 -5 0.0681 0.1035
-9 -11 -4 -0.1154 -0.2131
-9 -11 -3 0.0883 0.0392
-9 -11 -2 -0.0127 0.1593
-9 -11 -1 -0.1010 -0.0699
-9 -11 0 0.2017 -0.2258
-9 -9 -12 0.0885 0.0468
-9 -9 -11 -0.0518 -0.1314
-9 -9 -10 -0.0342 0.1136
-9 -9 -9 0.0127 -0.0337
-9 -9 -8 0.1509 0.0296
-9 -9 -7 -0.2397 -0.0935
-9 -9 -6 0.0668 0.0863
-9 -9 -5 0.2094 -0.0100
-9 -9 -4 -0.2616 0.0271
-9 -9 -3 0.0459 -0.1452
-9 -9 -2 0.1408 0.1354
-9 -9 -1 -0.0655 0.1044
-9 -9 0 -0.1759 -0.3326
-9 -7 -13 -0.0160 0.1294
-9 -7 -12 0.1216 -0.0761
-9 -7 -11 -0.1329 -0.1018
-9 -7 -10 0.0445 0.1400
-9 -7 -9 -0.0172 0.0375
-9 -7 -8 0.1289 -0.1933
-9 -7 -7 -0.2016 0.1200
-9 -7 -6 0.0735 0.0883
-9 -7 -5 0.0891 -0.2130
-9 -7 -4 -0.0234 0.1931
-9 -7 -3 -0.1783 -0.1061
-9 -7 -2 0.1694 0.0113
-9 -7 -1 0.1198 0.0427
-9 -7 0 -0.3716 0.0189
-9 -5 -15 -0.0366 -0.1806
-9 -5 -14 -0.0453 0.0582
-9 -5 -13 0.1250 0.1364
-9 -5 -12 -0.0167 -0.1407
-9 -5 -11 -0.1571 -0.0235
-9 -5 -10 0.1367 0.0772
-9 -5 -9 0.0443 0.0942
-9 -5 -8 -0.1117 -0.2516
-9 -5 -7 -0.0108 0.1495
-9 -5 -6 0.1311 0.0889
-9 -5 -5 -0.1493 -0.1430
-9 -5 -4 0.1662 -0.0369
-9 -5 -3 -0.1985 0.1697
-9 -5 -2 0.1150 -0.0570
-9 -5 -1 0.0645 -0.1703
-9 -5 0 -0.1181 0.2882
-9 -3 -15 -0.1744 -0.1026
-9 -3 -14 0.0202 0.0471
-9 -3 -13 0.1656 0.0037
-9 -3 -12 -0.0914 -0.0253
-9 -3 -11 -0.1219 0.0266
-9 -3 -10 0.1197 -0.0358
-9 -3 -9 0.1170 0.0657
-9 -3 -8 -0.2313 -0.0748
-9 -3 -7 0.0478 0.0225
-9 -3 -6 0.1676 0.0182
-9 -3 -5 -0.1359 0.0806
-9 -3 -4 -0.0346 -0.2696
-9 -3 -3 0.0721 0.3038
-9 -3 -2 0.0468 -0.0790
-9 -3 -1 -0.1430 -0.1693
-9 -3 0 0.1457 0.1748
-9 -1 -15 -0.1588 0.0046
-9 -1 -14 0.0262 0.0008
-9 -1 -13 0.0686 -0.0288
-9 -1 -12 -0.0105 0.0169
-9 -1 -11 -0.0801 0.0292
-9 -1 -10 0.0234 -0.0442
-9 -1 -9 0.1298 0.0104
-9 -1 -8 -0.1483 0.0226
-9 -1 -7 -0.0204 -0.0155
-9 -1 -6 0.1209 -0.0278
-9 -1 -5 0.0535 0.0908
-9 -1 -4 -0.3170 -0.1423
-9 -1 -3 0.3140 0.1278
-9 -1 -2 -0.0235 -0.0397
-9 -1 -1 -0.2058 -0.0324
-9 -1 0 0.1463 0.0066
-9 1 1 0.0379 -0.0585
-9 1 2 -0.0714 0.0978
-9 1 3 -0.0019 -0.0557
-9 1 4 0.0561 0.0173
-9 1 5 -0.1163 0.0059
-9 1 6 0.2497 -0.0851
-9 1 7 -0.3421 0.1860
-9 1 8 0.2291 -0.1579
-9 1 9 0.0034 -0.0187
-9 1 10 -0.0863 0.1388
-9 1 11 -0.0591 -0.0447
-9 1 12 0.2148 -0.1406
-9 1 13 -0.1812 0.1891
-9 1 14 0.0265 -0.0750
-9 1 15 0.0679 -0.0459
-9 1 16 -0.0743 0.0878
-9 1 17 0.0906 -0.0912
-9 1 18 -0.1247 0.0669
-9 1 19 0.0794 0.0236
-9 1 20 0.0402 -0.1186
-9 1 21 -0.0761 0.0775
-9 3 1 -0.1178 0.0098
-9 3 2 0.1369 0.0782
-9 3 3 -0.1240 -0.0351
-9 3 4 0.1148 -0.0358
-9 3 5 -0.1532 0.1362
-9 3 6 0.1557 -0.3192
-9 3 7 -0.0477 0.4335
-9 3 8 -0.0442 -0.2624
-9 3 9 -0.0408 -0.0644
-9 3 10 0.2007 0.1451
-9 3 11 -0.1808 0.1167
-9 3 12 -0.0397 -0.3364
-9 3 13 0.2067 0.2088
-9 3 14 -0.1501 0.0607
-9 3 15 -0.0230 -0.1205
-9 3 16 0.1234 0.0123
-9 3 17 -0.0839 -0.0236
-9 3 18 -0.0554 0.1635
-9 3 19 0.1980 -0.1634
-9 3 20 -0.2085 -0.0296
-9 5 1 -0.0117 0.2536
-9 5 2 0.1495 -0.1860
-9 5 3 -0.1264 0.1270
-9 5 4 0.0201 -0.1351
-9 5 5 0.0870 0.2551
-9 5 6 -0.2355 -0.3836
-9 5 7 0.3495 0.3270
-9 5 8 -0.2137 -0.1043
-9 5 9 -0.1147 -0.0008
-9 5 10 0.2210 -0.1532
-9 5 11 0.0746 0.3050
-9 5 12 -0.3713 -0.1520
-9 5 13 0.2603 -0.1746
-9 5 14 0.0613 0.2697
-9 5 15 -0.1452 -0.0292
-9 5 16 0.0012 -0.2028
-9 5 17 0.0205 0.1057
-9 5 18 0.1145 0.2100
-9 5 19 -0.1060 -0.3756
-9 5 20 -0.0871 0.2231
-9 7 1 0.3474 0.1658
-9 7 2 -0.1586 -0.2611
-9 7 3 0.0526 0.1867
-9 7 4 -0.1251 -0.0477
-9 7 5 0.3169 -0.0162
-9 7 6 -0.4876 0.0421
-9 7 7 0.4578 -0.0939
-9 7 8 -0.1990 0.0688
-9 7 9 -0.0163 0.1032
-9 7 10 -0.0828 -0.2154
-9 7 11 0.3200 0.0447
-9 7 12 -0.2640 0.2452
-9 7 13 -0.0973 -0.2897
-9 7 14 0.2786 0.0589
-9 7 15 -0.0376 0.1246
-9 7 16 -0.2215 -0.0878
-9 7 17 0.0624 -0.0146
-9 7 18 0.3158 0.0464
-9 7 19 -0.4002 -0.0728
-9 9 1 0.3348 -0.2955
-9 9 2 -0.3071 0.0695
-9 9 3 0.1791 0.0348
-9 9 4 -0.0896 0.1020
-9 9 5 0.0955 -0.3288
-9 9 6 -0.1335 0.4498
-9 9 7 0.1192 -0.3809
-9 9 8 -0.0854 0.1750
-9 9 9 0.1301 -0.0133
-9 9 10 -0.2053 0.0576
-9 9 11 0.1219 -0.2148
-9 9 12 0.1345 0.2109
-9 9 13 -0.2834 -0.0004
-9 9 14 0.1215 -0.1277
-9 9 15 0.1436 0.0071
-9 9 16 -0.1608 0.1091
-9 9 17 -0.0730 0.0410
-9 11 1 -0.1768 -0.3927
-9 11 2 0.0157 0.3000
-9 11 3 0.0977 -0.1434
-9 11 4 0.0060 0.1173
-9 11 5 -0.2415 -0.1920
-9 11 6 0.3635 0.2301
-9 11 7 -0.2653 -0.1911
-9 11 8 0.0712 0.1581
-9 11 9 0.0384 -0.1951
-9 11 10 -0.0014 0.2231
-9 11 11 -0.1063 -0.1017
-9 11 12 0.1575 -0.1332
-9 11 13 -0.0963 0.2283
-9 11 14 -0.0046 -0.0427
-9 11 15 0.0433 -0.1842
-9 13 1 -0.3753 0.0970
-9 13 2 0.3177 0.0348
-9 13 3 -0.0969 -0.1570
-9 13 4 0.0366 0.1001
-9 13 5 -0.1834 0.1238
-9 13 6 0.2903 -0.2783
-9 13 7 -0.2261 0.1907
-9 13 8 0.1353 0.0350
-9 13 9 -0.1510 -0.1653
-9 13 10 0.1748 0.0995
-9 13 11 -0.0635 0.0718
-9 13 12 -0.1067 -0.1856
-9 15 1 0.0331 0.3473
-9 15 2 0.1497 -0.2915
-9 15 3 -0.1934 0.0142
-9 15 4 0.0805 0.0831
-9 15 5 0.0824 0.1241
-8 -16 -2 -0.0774 -0.0214
-8 -16 -1 -0.0442 -0.1760
-8 -16 0 0.2137 0.0415
-8 -14 -8 -0.0300 0.0337
-8 -14 -7 -0.0541 0.0095
-8 -14 -6 0.1693 -0.0136
-8 -14 -5 -0.0824 0.0185
-8 -14 -4 -0.1290 -0.0641
-8 -14 -3 0.1667 0.0646
-8 -14 -2 0.0191 0.0207
-8 -14 -1 -0.1393 -0.0248
-8 -14 0 0.0053 -0.1765
-8 -12 -11 -0.0911 0.1173
-8 -12 -10 0.1311 -0.0817
-8 -12 -9 -0.0964 -0.0154
-8 -12 -8 0.0440 -0.0349
-8 -12 -7 -0.0524 0.1827
-8 -12 -6 0.0716 -0.1604
-8 -12 -5 -0.0093 -0.0653
-8 -12 -4 -0.0724 0.2032
-8 -12 -3 0.0353 -0.0820
-8 -12 -2 0.0601 -0.1018
-8 -12 -1 0.0100 0.1071
-8 -12 0 -0.2634 0.0280
-8 -10 -13 0.0063 -0.0029
-8 -10 -12 -0.0359 -0.1072
-8 -10 -11 0.0099 0.1966
-8 -10 -10 0.0706 -0.1314
-8 -10 -9 -0.0700 0.0412
-8 -10 -8 -0.0688 -0.1148
-8 -10 -7 0.1800 0.2375
-8 -10 -6 -0.0871 -0.1443
-8 -10 -5 -0.1294 -0.1058
-8 -10 -4 0.2300 0.1653
-8 -10 -3 -0.1249 0.0445
-8 -10 -2 -0.0552 -0.1706
-8 -10 -1 0.1502 -0.0403
-8 -10 0 -0.1068 0.3626
-8 -8 -15 -0.0035 0.0457
-8 -8 -14 0.0260 0.0335
-8 -8 -13 0.0606 -0.0817
-8 -8 -12 -0.1768 -0.0224
-8 -8 -11 0.1522 0.1677
-8 -8 -10 -0.0130 -0.1617
-8 -8 -9 0.0053 0.0326
-8 -8 -8 -0.2049 0.0338
-8 -8 -7 0.3232 0.0027
-8 -8 -6 -0.1192 -0.0304
-8 -8 -5 -0.1896 0.0461
-8 -8 -4 0.2160 -0.1450
-8 -8 -3 0.0262 0.2437
-8 -8 -2 -0.1584 -0.1212
-8 -8 -1 -0.0124 -0.1835
-8 -8 0 0.2848 0.3222
-8 -6 -16 -0.0401 -0.0219
-8 -6 -15 0.0138 0.1209
-8 -6 -14 0.0711 -0.0026
-8 -6 -13 -0.0567 -0.1849
-8 -6 -12 -0.1029 0.1620
-8 -6 -11 0.2088 0.0431
-8 -6 -10 -0.1282 -0.1207
-8 -6 -9 0.0308 -0.0579
-8 -6 -8 -0.0881 0.2514
-8 -6 -7 0.1544 -0.2054
-8 -6 -6 -0.0471 -0.0099
-8 -6 -5 -0.0597 0.1551
-8 -6 -4 -0.0918 -0.1513
-8 -6 -3 0.3227 0.0855
-8 -6 -2 -0.2208 -0.0209
-8 -6 -1 -0.1857 -0.0126
-8 -6 0 0.4190 -0.0584
-8 -4 -17 -0.1056 -0.0582
-8 -4 -16 -0.0487 -0.0380
-8 -4 -15 0.1299 0.1136
-8 -4 -14 0.0383 -0.0532
-8 -4 -13 -0.2052 -0.0781
-8 -4 -12 0.0872 0.1200
-8 -4 -11 0.1539 -0.0479
-8 -4 -10 -0.1616 0.0202
-8 -4 -9 -0.0499 -0.1341
-8 -4 -8 0.1549 0.2360
-8 -4 -7 -0.0513 -0.1283
-8 -4 -6 -0.0530 -0.0863
-8 -4 -5 0.0680 0.0941
-8 -4 -4 -0.1312 0.1586
-8 -4 -3 0.2407 -0.3294
-8 -4 -2 -0.1811 0.1467
-8 -4 -1 -0.0573 0.2048
-8 -4 0 0.1580 -0.3541
-8 -2 -17 -0.0601 0.0420
-8 -2 -16 -0.0890 -0.0278
-8 -2 -15 0.1527 0.0071
-8 -2 -14 -0.0138 -0.0362
-8 -2 -13 -0.1287 0.0662
-8 -2 -12 0.0654 -0.0266
-8 -2 -11 0.0815 -0.0542
-8 -2 -10 -0.0407 0.1023
-8 -2 -9 -0.1660 -0.1043
-8 -2 -8 0.2310 0.0699
-8 -2 -7 -0.0332 0.0152
-8 -2 -6 -0.1564 -0.0899
-8 -2 -5 0.0678 -0.0007
-8 -2 -4 0.1721 0.2616
-8 -2 -3 -0.2320 -0.4087
-8 -2 -2 0.0386 0.2005
-8 -2 -1 0.1709 0.1722
-8 -2 0 -0.2054 -0.2889
-8 0 1 0.0800 -0.0173
-8 0 2 0.1629 -0.0043
-8 0 3 -0.1448 0.0115
-8 0 4 -0.0401 0.0012
-8 0 5 0.2053 -0.0144
-8 0 6 -0.3055 0.0120
-8 0 7 0.3583 -0.0015
-8 0 8 -0.3139 -0.0011
-8 0 9 0.1405 -0.0044
-8 0 10 0.0432 0.0055
-8 0 11 -0.0606 0.0021
-8 0 12 -0.1018 -0.0090
-8 0 13 0.2627 0.0067
-8 0 14 -0.2537 0.0025
-8 0 15 0.0831 -0.0096
-8 0 16 0.1241 0.0070
-8 0 17 -0.2524 0.0055
-8 0 18 0.2256 -0.0170
-8 0 19 -0.0330 0.0132
-8 0 20 -0.1792 0.0049
-8 0 21 0.1704 -0.0167
-8 0 22 0.0891 0.0064
-8 2 1 0.0880 -0.0756
-8 2 2 -0.0456 -0.1856
-8 2 3 0.0475 0.1826
-8 2 4 -0.0795 -0.0006
-8 2 5 0.1541 -0.1550
-8 2 6 -0.2314 0.2544
-8 2 7 0.2211 -0.3274
-8 2 8 -0.1200 0.2859
-8 2 9 0.0419 -0.0826
-8 2 10 -0.0595 -0.1028
-8 2 11 0.1067 0.0609
-8 2 12 -0.0862 0.1458
-8 2 13 0.0039 -0.2708
-8 2 14 0.0535 0.2117
-8 2 15 -0.0352 -0.0657
-8 2 16 -0.0133 -0.0812
-8 2 17 0.0011 0.2053
-8 2 18 0.0924 -0.2162
-8 2 19 -0.1664 0.0258
-8 2 20 0.1151 0.2147
-8 2 21 0.0122 -0.2005
-8 2 22 -0.0606 -0.0936
-8 4 1 0.0160 -0.2186
-8 4 2 -0.2618 0.0590
-8 4 3 0.2428 -0.0192
-8 4 4 -0.0592 0.0939
-8 4 5 -0.0427 -0.2478
-8 4 6 0.0793 0.4166
-8 4 7 -0.1655 -0.4382
-8 4 8 0.1893 0.2298
-8 4 9 -0.0107 0.0036
-8 4 10 -0.1887 0.0152
-8 4 11 0.1195 -0.2185
-8 4 12 0.1539 0.2568
-8 4 13 -0.3025 -0.0208
-8 4 14 0.2087 -0.1774
-8 4 15 -0.0418 0.0788
-8 4 16 -0.0737 0.1169
-8 4 17 0.1450 -0.0540
-8 4 18 -0.1145 -0.2292
-8 4 19 -0.0845 0.3480
-8 4 20 0.2778 -0.1401
-8 4 21 -0.1896 -0.1093
-8 6 1 -0.2579 -0.2219
-8 6 2 -0.0153 0.3422
-8 6 3 0.0592 -0.2540
-8 6 4 0.0966 0.0920
-8 6 5 -0.2857 -0.0805
-8 6 6 0.4461 0.1636
-8 6 7 -0.4836 -0.1165
-8 6 8 0.2723 -0.0272
-8 6 9 0.0322 0.0039
-8 6 10 -0.0548 0.1989
-8 6 11 -0.2257 -0.2473
-8 6 12 0.3506 -0.0288
-8 6 13 -0.0779 0.3367
-8 6 14 -0.2004 -0.3180
-8 6 15 0.0857 0.0261
-8 6 16 0.1630 0.1889
-8 6 17 -0.0592 -0.1239
-8 6 18 -0.2949 -0.1156
-8 6 19 0.3700 0.2989
-8 6 20 -0.0606 -0.2772
-8 6 21 -0.1769 0.0740
-8 8 1 -0.4025 0.1370
-8 8 2 0.3282 0.1234
-8 8 3 -0.2028 -0.1245
-8 8 4 0.1540 -0.0826
-8 8 5 -0.2282 0.2553
-8 8 6 0.3351 -0.3239
-8 8 7 -0.3018 0.3254
-8 8 8 0.1241 -0.2100
-8 8 9 -0.0487 -0.0037
-8 8 10 0.2026 0.0862
-8 8 11 -0.3046 0.0889
-8 8 12 0.0516 -0.2704
-8 8 13 0.3329 0.1806
-8 8 14 -0.3430 0.0376
-8 8 15 -0.0422 -0.0709
-8 8 16 0.2768 -0.0344
-8 8 17 -0.0300 -0.0063
-8 8 18 -0.3594 0.1767
-8 8 19 0.4137 -0.1806
-8 8 20 -0.1573 -0.0212
-8 10 1 -0.0299 0.4473
-8 10 2 0.1523 -0.2707
-8 10 3 -0.1547 0.1336
-8 10 4 0.0329 -0.1895
-8 10 5 0.1076 0.3287
-8 10 6 -0.1785 -0.3871
-8 10 7 0.1718 0.3137
-8 10 8 -0.0870 -0.1889
-8 10 9 -0.0655 0.1492
-8 10 10 0.1605 -0.2179
-8 10 11 -0.0443 0.2145
-8 10 12 -0.2031 0.0047
-8 10 13 0.2875 -0.2444
-8 10 14 -0.0945 0.1784
-8 10 15 -0.1298 0.1166
-8 10 16 0.1303 -0.1851
-8 10 17 0.0129 -0.1333
-8 10 18 -0.0698 0.4256
-8 12 1 0.4158 0.1350
-8 12 2 -0.2782 -0.1635
-8 12 3 0.0608 0.1773
-8 12 4 -0.0681 -0.1623
-8 12 5 0.2746 0.0632
-8 12 6 -0.3987 0.0710
-8 12 7 0.3103 -0.1059
-8 12 8 -0.1587 -0.0228
-8 12 9 0.1102 0.2157
-8 12 10 -0.1331 -0.2673
-8 12 11 0.0960 0.0609
-8 12 12 0.0193 0.2434
-8 12 13 -0.0878 -0.3135
-8 12 14 0.0247 0.0528
-8 12 15 0.0666 0.2149
-8 12 16 -0.0115 -0.1486
-8 14 1 0.2081 -0.3664
-8 14 2 -0.2630 0.2603
-8 14 3 0.1803 0.0353
-8 14 4 -0.1233 -0.1153
-8 14 5 0.1068 -0.1386
-8 14 6 -0.0465 0.3884
-8 14 7 -0.0098 -0.3297
-8 14 8 -0.0705 0.0751
-8 14 9 0.2409 0.0766
-8 14 10 -0.2634 -0.0367
-8 14 11 0.0323 -0.0581
-8 14 12 0.2314 0.0839
-8 14 13 -0.2322 -0.0369
-8 16 1 -0.2570 -0.2587
-8 16 2 0.0984 0.3269
-8 16 3 0.1148 -0.1232
-8 16 4 -0.1408 -0.0164
-8 16 5 -0.0726 -0.0600
-8 16 6 0.2891 0.1494
-8 16 7 -0.2531 -0.1030
-7 -17 -3 0.0868 -0.1936
-7 -17 -2 0.0236 0.0291
-7 -17 -1 -0.0379 0.1770
-7 -17 0 -0.1260 -0.1258
-7 -15 -9 0.0489 0.0511
-7 -15 -8 0.0579 0.0147
-7 -15 -7 0.0194 0.0263
-7 -15 -6 -0.1478 -0.1114
-7 -15 -5 0.1132 0.0395
-7 -15 -4 0.0349 0.1641
-7 -15 -3 -0.0822 -0.2045
-7 -15 -2 -0.0114 -0.0062
-7 -15 -1 0.0955 0.1262
-7 -15 0 -0.0918 0.1073
-7 -13 -12 -0.0336 -0.0396
-7 -13 -11 0.1637 -0.0508
-7 -13 -10 -0.1951 0.0327
-7 -13 -9 0.0859 0.0337
-7 -13 -8 -0.0241 0.0058
-7 -13 -7 0.1122 -0.1001
-7 -13 -6 -0.1659 0.0803
-7 -13 -5 0.0134 0.0269
-7 -13 -4 0.1773 -0.0470
-7 -13 -3 -0.1357 -0.0299
-7 -13 -2 -0.0562 0.0625
-7 -13 -1 0.0610 -0.0465
-7 -13 0 0.1877 0.1052
-7 -11 -14 -0.0353 0.0393
-7 -11 -13 0.0389 0.0116
-7 -11 -12 -0.0439 0.1025
-7 -11 -11 0.0803 -0.2071
-7 -11 -10 -0.1198 0.1234
-7 -11 -9 0.0953 -0.0135
-7 -11 -8 -0.0150 0.1141
-7 -11 -7 -0.0330 -0.2824
-7 -11 -6 0.0119 0.1889
-7 -11 -5 0.0247 0.1138
-7 -11 -4 -0.0401 -0.2311
-7 -11 -3 0.0445 0.0418
-7 -11 -2 -0.0052 0.1249
-7 -11 -1 -0.1288 -0.0169
-7 -11 0 0.2786 -0.2000
-7 -9 -16 0.0519 0.0958
-7 -9 -15 -0.0335 -0.1005
-7 -9 -14 0.0035 0.0122
-7 -9 -13 -0.0609 0.0003
-7 -9 -12 0.1525 0.1332
-7 -9 -11 -0.1152 -0.2288
-7 -9 -10 -0.0325 0.1488
-7 -9 -9 0.0510 -0.0531
-7 -9 -8 0.1484 0.1168
-7 -9 -7 -0.3060 -0.1938
-7 -9 -6 0.1713 0.0683
-7 -9 -5 0.1201 0.1134
-7 -9 -4 -0.2442 -0.0453
-7 -9 -3 0.1242 -0.1826
-7 -9 -2 0.0438 0.1608
-7 -9 -1 -0.0937 0.1841
-7 -9 0 0.0145 -0.4408
-7 -7 -17 -0.0489 0.0535
-7 -7 -16 0.1036 0.0498
-7 -7 -15 -0.0478 -0.1044
-7 -7 -14 -0.0259 -0.0227
-7 -7 -13 -0.0536 0.1642
-7 -7 -12 0.2235 -0.1027
-7 -7 -11 -0.2299 -0.0826
-7 -7 -10 0.0605 0.1398
-7 -7 -9 -0.0222 -0.0232
-7 -7 -8 0.2262 -0.0895
-7 -7 -7 -0.3348 0.1072
-7 -7 -6 0.0975 -0.0907
-7 -7 -5 0.1835 0.0301
-7 -7 -4 -0.1023 0.1491
-7 -7 -3 -0.1864 -0.3158
-7 -7 -2 0.2011 0.1982
-7 -7 -1 0.1211 0.1589
-7 -7 0 -0.3793 -0.3234
-7 -5 -18 -0.0619 -0.0307
-7 -5 -17 0.0473 0.1085
-7 -5 -16 0.1020 -0.0077
-7 -5 -15 -0.1257 -0.0960
-7 -5 -14 -0.0564 0.0071
-7 -5 -13 0.1650 0.1831
-7 -5 -12 -0.0125 -0.2154
-7 -5 -11 -0.1748 0.0515
-7 -5 -10 0.1438 0.0509
-7 -5 -9 -0.0297 0.0829
-7 -5 -8 0.0567 -0.2732
-7 -5 -7 -0.0971 0.2446
-7 -5 -6 -0.0515 -0.0271
-7 -5 -5 0.1716 -0.1065
-7 -5 -4 0.0726 0.0426
-7 -5 -3 -0.4566 0.0580
-7 -5 -2 0.3973 -0.0447
-7 -5 -1 0.1382 -0.0465
-7 -5 0 -0.4972 0.1388
-7 -3 -19 -0.1144 -0.0314
-7 -3 -18 -0.0737 0.0212
-7 -3 -17 0.1063 0.0095
-7 -3 -16 0.0685 -0.0369
-7 -3 -15 -0.1518 0.0148
-7 -3 -14 -0.0278 0.0368
-7 -3 -13 0.2171 -0.0388
-7 -3 -12 -0.1330 -0.0191
-7 -3 -11 -0.0834 0.0627
-7 -3 -10 0.0989 -0.0829
-7 -3 -9 0.0852 0.1528
-7 -3 -8 -0.1739 -0.2269
-7 -3 -7 0.0729 0.1254
-7 -3 -6 0.0132 0.1336
-7 -3 -5 0.0153 -0.2052
-7 -3 -4 -0.0023 -0.1224
-7 -3 -3 -0.1182 0.5058
-7 -3 -2 0.1565 -0.4193
-7 -3 -1 -0.0115 -0.1107
-7 -3 0 -0.1007 0.4950
-7 -1 -19 -0.0585 0.0257
-7 -1 -18 -0.0122 0.0248
-7 -1 -17 0.0221 -0.0253
-7 -1 -16 0.0303 -0.0329
-7 -1 -15 -0.0517 0.0527
-7 -1 -14 0.0065 0.0152
-7 -1 -13 0.0258 -0.0825
-7 -1 -12 0.0146 0.0550
-7 -1 -11 -0.0486 0.0276
-7 -1 -10 -0.0435 -0.0725
-7 -1 -9 0.2177 0.0739
-7 -1 -8 -0.2615 -0.0645
-7 -1 -7 0.0587 0.0135
-7 -1 -6 0.1963 0.0853
-7 -1 -5 -0.1752 -0.0983
-7 -1 -4 -0.1659 -0.0851
-7 -1 -3 0.4647 0.3049
-7 -1 -2 -0.3511 -0.2666
-7 -1 -1 -0.0946 -0.0391
-7 -1 0 0.4128 0.2652
-7 1 1 -0.2725 0.1923
-7 1 2 -0.0666 0.1159
-7 1 3 0.2237 -0.2397
-7 1 4 -0.0580 0.0844
-7 1 5 -0.2075 0.1183
-7 1 6 0.3207 -0.1825
-7 1 7 -0.2810 0.1594
-7 1 8 0.2250 -0.1490
-7 1 9 -0.1780 0.1216
-7 1 10 0.0740 -0.0221
-7 1 11 0.0424 -0.0757
-7 1 12 -0.0281 0.0433
-7 1 13 -0.1264 0.1150
-7 1 14 0.2379 -0.2416
-7 1 15 -0.1586 0.1919
-7 1 16 -0.0526 0.0169
-7 1 17 0.2273 -0.2133
-7 1 18 -0.2489 0.2150
-7 1 19 0.1055 -0.0089
-7 1 20 0.0921 -0.1986
-7 1 21 -0.1452 0.1754
-7 1 22 -0.0284 0.0584
-7 1 23 0.2258 -0.2276
-7 3 1 0.0189 0.3383
-7 3 2 0.2066 0.0763
-7 3 3 -0.2419 -0.2479
-7 3 4 0.0948 0.0575
-7 3 5 -0.0020 0.2363
-7 3 6 0.0276 -0.3985
-7 3 7 -0.0282 0.3937
-7 3 8 -0.0383 -0.2768
-7 3 9 0.0440 0.1195
-7 3 10 0.0561 -0.0195
-7 3 11 -0.1236 0.0326
-7 3 12 0.0397 -0.0993
-7 3 13 0.1365 0.1305
-7 3 14 -0.2472 -0.1283
-7 3 15 0.1866 0.1208
-7 3 16 0.0117 -0.0424
-7 3 17 -0.1674 -0.1578
-7 3 18 0.0964 0.3240
-7 3 19 0.1547 -0.2258
-7 3 20 -0.3021 -0.0740
-7 3 21 0.1624 0.2115
-7 3 22 0.0983 -0.0049
-7 3 23 -0.1839 -0.2615
-7 5 1 0.2757 0.2024
-7 5 2 0.1778 -0.2595
-7 5 3 -0.2817 0.2104
-7 5 4 0.0298 -0.1056
-7 5 5 0.2261 0.1184
-7 5 6 -0.3385 -0.2533
-7 5 7 0.3606 0.2806
-7 5 8 -0.2686 -0.1012
-7 5 9 0.0609 -0.0437
-7 5 10 0.0647 -0.0674
-7 5 11 0.0377 0.2501
-7 5 12 -0.1941 -0.1554
-7 5 13 0.1814 -0.1895
-7 5 14 -0.0855 0.3719
-7 5 15 0.0880 -0.1616
-7 5 16 -0.0881 -0.1597
-7 5 17 -0.0974 0.1689
-7 5 18 0.3036 0.1490
-7 5 19 -0.2044 -0.4052
-7 5 20 -0.1237 0.3179
-7 5 21 0.2417 -0.0322
-7 5 22 0.0049 -0.1251
-7 7 1 0.3433 -0.0728
-7 7 2 -0.1937 -0.2816
-7 7 3 0.1448 0.2907
-7 7 4 -0.1809 -0.0211
-7 7 5 0.2582 -0.1582
-7 7 6 -0.3741 0.1578
-7 7 7 0.4011 -0.1597
-7 7 8 -0.2144 0.1803
-7 7 9 0.0057 -0.0668
-7 7 10 -0.0787 -0.1164
-7 7 11 0.3013 0.1039
-7 7 12 -0.2153 0.1331
-7 7 13 -0.2032 -0.3060
-7 7 14 0.3978 0.2317
-7 7 15 -0.0776 -0.0455
-7 7 16 -0.2730 -0.0704
-7 7 17 0.1014 0.1019
-7 7 18 0.3780 -0.0768
-7 7 19 -0.5255 -0.0273
-7 7 20 0.2119 0.1496
-7 7 21 0.0929 -0.1359
-7 9 1 0.1402 -0.3420
-7 9 2 -0.2676 0.1010
-7 9 3 0.2646 -0.0725
-7 9 4 -0.1382 0.2272
-7 9 5 0.0311 -0.3429
-7 9 6 -0.0124 0.3640
-7 9 7 -0.0090 -0.3386
-7 9 8 0.0545 0.2473
-7 9 9 0.0197 -0.1198
-7 9 10 -0.2133 0.0963
-7 9 11 0.2283 -0.1702
-7 9 12 0.0994 0.1205
-7 9 13 -0.4297 0.0972
-7 9 14 0.3313 -0.1877
-7 9 15 0.0723 -0.0035
-7 9 16 -0.2539 0.1535
-7 9 17 0.0286 0.0543
-7 9 18 0.2446 -0.3828
-7 9 19 -0.2415 0.3824
-7 9 20 0.0778 -0.0851
-7 11 1 -0.2800 -0.2810
-7 11 2 0.1194 0.2288
-7 11 3 -0.0051 -0.2211
-7 11 4 0.0777 0.2637
-7 11 5 -0.2391 -0.2384
-7 11 6 0.3233 0.1225
-7 11 7 -0.2947 -0.0207
-7 11 8 0.2025 0.0439
-7 11 9 -0.0843 -0.2003
-7 11 10 -0.0047 0.3282
-7 11 11 -0.0023 -0.1941
-7 11 12 0.0734 -0.1874
-7 11 13 -0.0909 0.4268
-7 11 14 0.0230 -0.2118
-7 11 15 0.0415 -0.1903
-7 11 16 -0.0635 0.2299
-7 11 17 0.1053 0.1436
-7 11 18 -0.1707 -0.4079
-7 13 1 -0.3816 0.1969
-7 13 2 0.3102 -0.1404
-7 13 3 -0.1619 -0.0618
-7 13 4 0.1745 0.1500
-7 13 5 -0.2689 0.0241
-7 13 6 0.2328 -0.2732
-7 13 7 -0.0968 0.3209
-7 13 8 0.0813 -0.1250
-7 13 9 -0.2254 -0.1208
-7 13 10 0.2915 0.2000
-7 13 11 -0.0967 -0.0515
-7 13 12 -0.2026 -0.1704
-7 13 13 0.2796 0.2209
-7 13 14 -0.0608 -0.0385
-7 13 15 -0.1529 -0.1550
-7 13 16 0.0669 0.1401
-7 15 1 0.0556 0.4142
-7 15 2 -0.0013 -0.3805
-7 15 3 -0.1041 0.0815
-7 15 4 0.1847 0.0399
-7 15 5 -0.0893 0.1440
-7 15 6 -0.1467 -0.3091
-7 15 7 0.2545 0.2275
-7 15 8 -0.0654 -0.0668
-7 15 9 -0.2298 0.0451
-7 15 10 0.2899 -0.0984
-7 15 11 -0.0438 0.0565
-7 15 12 -0.2227 0.0613
-7 15 13 0.2191 -0.1079
-7 17 1 0.2993 0.0764
-7 17 2 -0.2497 -0.1561
-7 17 3 0.0183 0.0934
-7 17 4 0.0989 -0.0631
-7 17 5 0.0453 0.0723
-7 17 6 -0.2448 0.0027
-7 17 7 0.2356 -0.1055
-6 -18 -2 0.0064 0.0441
-6 -18 -1 0.0755 -0.1580
-6 -18 0 0.0365 0.1007
-6 -16 -9 -0.0321 -0.0597
-6 -16 -8 -0.0259 -0.0473
-6 -16 -7 -0.0129 -0.0346
-6 -16 -6 0.0682 0.1659
-6 -16 -5 -0.0603 -0.0691
-6 -16 -4 0.0428 -0.1790
-6 -16 -3 -0.0633 0.2083
-6 -16 -2 0.0661 0.0397
-6 -16 -1 -0.0385 -0.1679
-6 -16 0 0.0804 -0.0560
-6 -14 -12 -0.0267 0.0764
-6 -14 -11 -0.1536 -0.0596
-6 -14 -10 0.2045 0.0624
-6 -14 -9 -0.0761 -0.0351
-6 -14 -8 0.0118 -0.0292
-6 -14 -7 -0.1179 0.0316
-6 -14 -6 0.1665 0.0399
-6 -14 -5 0.0012 -0.0328
-6 -14 -4 -0.1670 -0.1033
-6 -14 -3 0.0839 0.1737
-6 -14 -2 0.1001 -0.0624
-6 -14 -1 -0.0776 -0.0174
-6 -14 0 -0.1193 -0.1451
-6 -12 -15 -0.1073 0.1358
-6 -12 -14 0.0810 -0.0316
-6 -12 -13 -0.0481 -0.0575
-6 -12 -12 0.0898 -0.0250
-6 -12 -11 -0.1686 0.1297
-6 -12 -10 0.1672 -0.0776
-6 -12 -9 -0.0803 0.0007
-6 -12 -8 0.0373 -0.0955
-6 -12 -7 -0.0833 0.2260
-6 -12 -6 0.0878 -0.1326
-6 -12 -5 0.0268 -0.0957
-6 -12 -4 -0.1204 0.1410
-6 -12 -3 0.0631 0.0226
-6 -12 -2 0.0113 -0.1133
-6 -12 -1 0.0975 0.0268
-6 -12 0 -0.3049 0.0413
-6 -10 -17 -0.0150 0.0057
-6 -10 -16 -0.0108 -0.1228
-6 -10 -15 -0.0051 0.1505
-6 -10 -14 0.0305 -0.0611
-6 -10 -13 -0.0021 0.0545
-6 -10 -12 -0.0485 -0.1940
-6 -10 -11 0.0218 0.2532
-6 -10 -10 0.0653 -0.1147
-6 -10 -9 -0.0679 0.0218
-6 -10 -8 -0.0576 -0.1649
-6 -10 -7 0.1613 0.2998
-6 -10 -6 -0.1166 -0.1327
-6 -10 -5 -0.0126 -0.1470
-6 -10 -4 0.0985 0.1474
-6 -10 -3 -0.0998 0.0701
-6 -10 -2 0.0188 -0.0900
-6 -10 -1 0.1299 -0.1640
-6 -10 0 -0.2360 0.3295
-6 -8 -18 0.0223 0.0243
-6 -8 -17 0.0540 -0.0238
-6 -8 -16 -0.0980 -0.0940
-6 -8 -15 0.0419 0.1350
-6 -8 -14 -0.0037 -0.0269
-6 -8 -13 0.1272 -0.0474
-6 -8 -12 -0.2861 -0.0375
-6 -8 -11 0.2206 0.1351
-6 -8 -10 0.0094 -0.0973
-6 -8 -9 -0.0431 0.0357
-6 -8 -8 -0.2095 -0.0830
-6 -8 -7 0.3750 0.1029
-6 -8 -6 -0.1863 0.0569
-6 -8 -5 -0.1036 -0.1911
-6 -8 -4 0.1444 0.0100
-6 -8 -3 -0.0107 0.3030
-6 -8 -2 -0.0195 -0.2585
-6 -8 -1 -0.0587 -0.1810
-6 -8 0 0.0818 0.4744
-6 -6 -19 0.0133 0.1095
-6 -6 -18 0.0626 0.0559
-6 -6 -17 -0.0004 -0.1195
-6 -6 -16 -0.1348 -0.0166
-6 -6 -15 0.1243 0.1285
-6 -6 -14 0.0119 -0.0008
-6 -6 -13 -0.0163 -0.2290
-6 -6 -12 -0.1459 0.2579
-6 -6 -11 0.1943 -0.0608
-6 -6 -10 -0.0426 -0.0866
-6 -6 -9 0.0003 0.0160
-6 -6 -8 -0.2149 0.1366
-6 -6 -7 0.3209 -0.1944
-6 -6 -6 -0.0304 0.1667
-6 -6 -5 -0.2839 -0.1040
-6 -6 -4 0.1083 -0.0402
-6 -6 -3 0.3517 0.2286
-6 -6 -2 -0.4172 -0.2356
-6 -6 -1 -0.0488 -0.0279
-6 -6 0 0.4580 0.2561
-6 -4 -20 -0.1564 -0.0567
-6 -4 -19 0.0858 0.0759
-6 -4 -18 0.1167 -0.0168
-6 -4 -17 -0.1215 -0.0580
-6 -4 -16 -0.1027 0.0597
-6 -4 -15 0.1954 -0.0011
-6 -4 -14 0.0223 -0.0056
-6 -4 -13 -0.2422 -0.0859
-6 -4 -12 0.1594 0.1563
-6 -4 -11 0.0574 -0.0876
-6 -4 -10 -0.0917 -0.0147
-6 -4 -9 -0.0014 -0.0594
-6 -4 -8 -0.0135 0.2683
-6 -4 -7 0.0578 -0.3049
-6 -4 -6 0.0954 0.0451
-6 -4 -5 -0.2773 0.2017
-6 -4 -4 0.0843 -0.0918
-6 -4 -3 0.3890 -0.2497
-6 -4 -2 -0.5205 0.3751
-6 -4 -1 0.0560 -0.1046
-6 -4 0 0.4428 -0.2646
-6 -2 -20 -0.1111 0.0511
-6 -2 -19 0.0904 0.0034
-6 -2 -18 0.0260 -0.0912
-6 -2 -17 -0.0636 0.0606
-6 -2 -16 -0.0200 0.0771
-6 -2 -15 0.0679 -0.1242
-6 -2 -14 0.0175 -0.0053
-6 -2 -13 -0.1152 0.1349
-6 -2 -12 0.0802 -0.0973
-6 -2 -11 0.0259 -0.0184
-6 -2 -10 -0.0284 0.0627
-6 -2 -9 -0.0991 -0.0894
-6 -2 -8 0.1994 0.1822
-6 -2 -7 -0.1480 -0.1816
-6 -2 -6 0.0028 -0.0733
-6 -2 -5 0.0823 0.3203
-6 -2 -4 -0.0244 -0.1141
-6 -2 -3 -0.1197 -0.4503
-6 -2 -2 0.2033 0.6854
-6 -2 -1 -0.1141 -0.2074
-6 -2 0 -0.0939 -0.4621
-6 0 1 0.5937 -0.0215
-6 0 2 -0.0308 0.0168
-6 0 3 -0.4992 0.0019
-6 0 4 0.3733 -0.0154
-6 0 5 0.1443 0.0120
-6 0 6 -0.4006 0.0005
-6 0 7 0.2721 -0.0079
-6 0 8 -0.1534 0.0076
-6 0 9 0.2122 -0.0049
-6 0 10 -0.1834 -0.0000
-6 0 11 -0.0568 0.0088
-6 0 12 0.1971 -0.0149
-6 0 13 0.0183 0.0080
-6 0 14 -0.3466 0.0088
-6 0 15 0.3636 -0.0177
-6 0 16 -0.0233 0.0076
-6 0 17 -0.3301 0.0106
-6 0 18 0.3871 -0.0165
-6 0 19 -0.1462 0.0056
-6 0 20 -0.1427 0.0071
-6 0 21 0.1978 -0.0081
-6 0 22 0.0359 0.0006
-6 0 23 -0.2897 0.0049
-6 0 24 0.2570 -0.0059
-6 2 1 0.1773 -0.5435
-6 2 2 -0.0950 -0.0133
-6 2 3 -0.0530 0.4756
-6 2 4 0.0724 -0.3357
-6 2 5 0.0515 -0.1315
-6 2 6 -0.1526 0.3740
-6 2 7 0.1338 -0.2828
-6 2 8 -0.0720 0.1553
-6 2 9 0.0514 -0.1540
-6 2 10 -0.0441 0.1327
-6 2 11 0.0128 0.0130
-6 2 12 0.0096 -0.1157
-6 2 13 -0.0052 -0.0170
-6 2 14 0.0146 0.2796
-6 2 15 -0.0406 -0.3548
-6 2 16 0.0345 0.0958
-6 2 17 -0.0169 0.2781
-6 2 18 0.0669 -0.4014
-6 2 19 -0.1530 0.1567
-6 2 20 0.1422 0.1821
-6 2 21 -0.0274 -0.2402
-6 2 22 -0.0325 -0.0296
-6 2 23 -0.0300 0.2929
-6 2 24 0.0848 -0.2501
-6 4 1 -0.3738 -0.3330
-6 4 2 -0.1409 0.1316
-6 4 3 0.4284 0.0825
-6 4 4 -0.2274 -0.0913
-6 4 5 -0.1237 -0.0969
-6 4 6 0.2647 0.2964
-6 4 7 -0.2065 -0.3218
-6 4 8 0.1297 0.1663
-6 4 9 -0.0944 -0.0140
-6 4 10 0.0526 0.0247
-6 4 11 0.0077 -0.1254
-6 4 12 -0.0233 0.1090
-6 4 13 -0.0763 0.0576
-6 4 14 0.2537 -0.1599
-6 4 15 -0.3208 0.0464
-6 4 16 0.1194 0.1111
-6 4 17 0.2122 -0.0320
-6 4 18 -0.3146 -0.2475
-6 4 19 0.0561 0.3814
-6 4 20 0.2526 -0.1931
-6 4 21 -0.2437 -0.0652
-6 4 22 -0.0391 0.0740
-6 4 23 0.2432 0.1114
-6 6 1 -0.3665 0.1281
-6 6 2 0.0343 0.2420
-6 6 3 0.0996 -0.3792
-6 6 4 0.0165 0.1594
-6 6 5 -0.1989 0.0761
-6 6 6 0.3444 -0.0783
-6 6 7 -0.3828 0.0057
-6 6 8 0.2383 -0.0543
-6 6 9 -0.0288 0.1083
-6 6 10 0.0145 0.0070
-6 6 11 -0.1806 -0.1576
-6 6 12 0.1910 0.0681
-6 6 13 0.0604 0.2368
-6 6 14 -0.2105 -0.4136
-6 6 15 0.0078 0.2433
-6 6 16 0.2159 0.0843
-6 6 17 -0.0332 -0.2068
-6 6 18 -0.3764 0.0195
-6 6 19 0.4674 0.2322
-6 6 20 -0.1413 -0.2731
-6 6 21 -0.1414 0.1042
-6 6 22 0.0599 0.0639
-6 6 23 0.1757 -0.0950
-6 8 1 -0.0857 0.2806
-6 8 2 0.2001 0.0781
-6 8 3 -0.3187 -0.1212
-6 8 4 0.2572 -0.1088
-6 8 5 -0.1074 0.2712
-6 8 6 0.0786 -0.2785
-6 8 7 -0.1140 0.2680
-6 8 8 0.0425 -0.2466
-6 8 9 0.0235 0.1331
-6 8 10 0.1217 -0.0160
-6 8 11 -0.2837 0.0352
-6 8 12 0.0739 -0.1110
-6 8 13 0.3859 0.0816
-6 8 14 -0.5006 -0.0020
-6 8 15 0.0852 0.0191
-6 8 16 0.2936 -0.0563
-6 8 17 -0.1244 -0.0650
-6 8 18 -0.3261 0.2615
-6 8 19 0.4592 -0.2690
-6 8 20 -0.1963 0.0674
-6 8 21 -0.0399 0.0741
-6 8 22 0.0163 -0.0010
-6 10 1 0.1574 0.2371
-6 10 2 0.0478 -0.1316
-6 10 3 -0.1366 0.2334
-6 10 4 0.0166 -0.3703
-6 10 5 0.1405 0.3241
-6 10 6 -0.1915 -0.1721
-6 10 7 0.1958 0.0938
-6 10 8 -0.1978 -0.1115
-6 10 9 0.0970 0.1752
-6 10 10 0.0990 -0.2507
-6 10 11 -0.1489 0.2114
-6 10 12 -0.0696 0.0605
-6 10 13 0.2932 -0.3630
-6 10 14 -0.2162 0.3116
-6 10 15 -0.0590 0.0628
-6 10 16 0.1875 -0.2351
-6 10 17 -0.0839 -0.0723
-6 10 18 -0.0242 0.4511
-6 10 19 -0.0035 -0.4141
-6 10 20 0.0547 0.0964
-6 12 1 0.3543 -0.0031
-6 12 2 -0.2149 0.0089
-6 12 3 0.1374 0.1247
-6 12 4 -0.2363 -0.2289
-6 12 5 0.3298 0.1285
-6 12 6 -0.2615 0.0975
-6 12 7 0.1399 -0.2264
-6 12 8 -0.1352 0.1332
-6 12 9 0.2118 0.1175
-6 12 10 -0.2040 -0.2996
-6 12 11 0.0552 0.1834
-6 12 12 0.1207 0.1772
-6 12 13 -0.1726 -0.3934
-6 12 14 0.0680 0.1923
-6 12 15 0.0555 0.1704
-6 12 16 -0.0172 -0.2269
-6 12 17 -0.1790 -0.0426
-6 12 18 0.3142 0.2169
-6 14 1 0.1991 -0.3649
-6 14 2 -0.1071 0.3215
-6 14 3 0.0875 -0.0653
-6 14 4 -0.2219 -0.0451
-6 14 5 0.2645 -0.1174
-6 14 6 -0.0581 0.3024
-6 14 7 -0.1620 -0.2852
-6 14 8 0.0828 0.1331
-6 14 9 0.2221 -0.0149
-6 14 10 -0.3608 -0.0246
-6 14 11 0.1275 0.0214
-6 14 12 0.2309 0.0036
-6 14 13 -0.3194 -0.0228
-6 14 14 0.0806 -0.0024
-6 14 15 0.1514 0.0582
-6 14 16 -0.0948 -0.0940
-6 16 1 -0.2009 -0.3154
-6 16 2 0.2203 0.2661
-6 16 3 -0.0366 -0.0567
-6 16 4 -0.1461 0.0404
-6 16 5 0.0674 -0.1862
-6 16 6 0.1980 0.1876
-6 16 7 -0.3142 -0.0156
-6 16 8 0.1296 -0.0452
-6 16 9 0.1388 -0.1057
-6 16 10 -0.2037 0.2174
-6 16 11 0.0457 -0.0933
-6 16 12 0.1162 -0.1194
-6 18 1 -0.2109 0.0128
-6 18 2 0.2148 -0.0236
-6 18 3 -0.0614 0.0303
-6 18 4 -0.0174 0.0591
-6 18 5 -0.0659 -0.1000
-6 18 6 0.1463 -0.0404
-5 -19 0 0.0072 -0.0379
-5 -17 -9 -0.0081 0.0426
-5 -17 -8 -0.0016 0.0251
-5 -17 -7 0.0213 0.0836
-5 -17 -6 -0.0115 -0.1717
-5 -17 -5 0.0131 0.0140
-5 -17 -4 -0.0811 0.2033
-5 -17 -3 0.1380 -0.1309
-5 -17 -2 -0.0763 -0.1485
-5 -17 -1 -0.0161 0.2059
-5 -17 0 -0.0502 0.0510
-5 -15 -12 0.0952 -0.0446
-5 -15 -11 0.0617 0.1173
-5 -15 -10 -0.1239 -0.1301
-5 -15 -9 0.0518 0.0329
-5 -15 -8 -0.0470 0.0443
-5 -15 -7 0.1419 0.0240
-5 -15 -6 -0.1178 -0.1088
-5 -15 -5 -0.0703 -0.0022
-5 -15 -4 0.1457 0.2120
-5 -15 -3 0.0347 -0.2089
-5 -15 -2 -0.2037 -0.0109
-5 -15 -1 0.1070 0.0766
-5 -15 0 0.0802 0.1736
-5 -13 -15 0.1757 -0.0905
-5 -13 -14 -0.0939 0.0158
-5 -13 -13 -0.0052 0.0814
-5 -13 -12 -0.0508 -0.0665
-5 -13 -11 0.1778 0.0099
-5 -13 -10 -0.1691 -0.0105
-5 -13 -9 0.0544 -0.0090
-5 -13 -8 -0.0484 0.1149
-5 -13 -7 0.1507 -0.1627
-5 -13 -6 -0.1169 0.0341
-5 -13 -5 -0.0990 0.1013
-5 -13 -4 0.2064 -0.0333
-5 -13 -3 -0.0512 -0.1325
-5 -13 -2 -0.0893 0.1562
-5 -13 -1 -0.0573 -0.0670
-5 -13 0 0.2991 0.0742
-5 -11 -17 0.0246 0.0111
-5 -11 -16 -0.0392 0.1136
-5 -11 -15 0.0640 -0.1540
-5 -11 -14 -0.0676 0.0573
-5 -11 -13 0.0595 -0.0267
-5 -11 -12 -0.0733 0.1442
-5 -11 -11 0.1028 -0.1947
-5 -11 -10 -0.0938 0.0678
-5 -11 -9 0.0295 -0.0044
-5 -11 -8 0.0260 0.1679
-5 -11 -7 -0.0253 -0.2925
-5 -11 -6 0.0143 0.1107
-5 -11 -5 -0.0332 0.1511
-5 -11 -4 0.0298 -0.1240
-5 -11 -3 0.0151 -0.0810
-5 -11 -2 0.0170 0.0745
-5 -11 -1 -0.1905 0.1374
-5 -11 0 0.3269 -0.1903
-5 -9 -19 0.0554 -0.1087
-5 -9 -18 -0.0061 0.0025
-5 -9 -17 -0.0568 0.0021
-5 -9 -16 0.0638 0.1035
-5 -9 -15 0.0062 -0.1348
-5 -9 -14 -0.0328 0.0643
-5 -9 -13 -0.0860 -0.0742
-5 -9 -12 0.2167 0.1921
-5 -9 -11 -0.1510 -0.2009
-5 -9 -10 -0.0354 0.0421
-5 -9 -9 0.0539 0.0214
-5 -9 -8 0.1391 0.1407
-5 -9 -7 -0.2603 -0.2404
-5 -9 -6 0.1536 0.0414
-5 -9 -5 -0.0033 0.1844
-5 -9 -4 -0.0275 -0.0730
-5 -9 -3 0.0364 -0.1896
-5 -9 -2 -0.0925 0.1308
-5 -9 -1 0.0464 0.2258
-5 -9 0 0.1413 -0.3795
-5 -7 -20 0.0518 0.1713
-5 -7 -19 -0.0297 -0.1243
-5 -7 -18 -0.0030 -0.0668
-5 -7 -17 -0.0509 0.1255
-5 -7 -16 0.1077 0.0344
-5 -7 -15 -0.0492 -0.1650
-5 -7 -14 -0.0056 0.0613
-5 -7 -13 -0.1313 0.1324
-5 -7 -12 0.3203 -0.1609
-5 -7 -11 -0.2394 0.0365
-5 -7 -10 -0.0470 0.0398
-5 -7 -9 0.0959 -0.0194
-5 -7 -8 0.2068 0.0101
-5 -7 -7 -0.4040 0.0003
-5 -7 -6 0.1773 -0.1222
-5 -7 -5 0.1377 0.2507
-5 -7 -4 -0.1014 -0.1141
-5 -7 -3 -0.1411 -0.2466
-5 -7 -2 0.1630 0.3813
-5 -7 -1 0.0397 -0.0411
-5 -7 0 -0.1362 -0.3876
-5 -5 -21 -0.0249 -0.0003
-5 -5 -20 0.1713 0.0843
-5 -5 -19 -0.0907 -0.0733
-5 -5 -18 -0.1151 -0.0550
-5 -5 -17 0.1202 0.1284
-5 -5 -16 0.0957 -0.0292
-5 -5 -15 -0.1939 -0.1025
-5 -5 -14 0.0283 0.0383
-5 -5 -13 0.1226 0.1993
-5 -5 -12 -0.0450 -0.3231
-5 -5 -11 -0.0626 0.1646
-5 -5 -10 -0.0043 0.0730
-5 -5 -9 0.0513 -0.0791
-5 -5 -8 0.1343 -0.1443
-5 -5 -7 -0.2878 0.3088
-5 -5 -6 0.0444 -0.2425
-5 -5 -5 0.3508 0.0652
-5 -5 -4 -0.2770 0.0428
-5 -5 -3 -0.3015 -0.0468
-5 -5 -2 0.6619 -0.0134
-5 -5 -1 -0.3027 0.1075
-5 -5 0 -0.3509 -0.1553
-5 -3 -21 -0.0055 0.0253
-5 -3 -20 0.1437 -0.0602
-5 -3 -19 -0.0916 -0.0043
-5 -3 -18 -0.1024 0.0934
-5 -3 -17 0.1427 -0.0647
-5 -3 -16 0.0438 -0.0658
-5 -3 -15 -0.1694 0.1143
-5 -3 -14 0.0239 -0.0148
-5 -3 -13 0.2033 -0.0621
-5 -3 -12 -0.2202 -0.0004
-5 -3 -11 0.0544 0.0562
-5 -3 -10 0.0481 0.0210
-5 -3 -9 -0.0119 -0.0465
-5 -3 -8 -0.0370 -0.1746
-5 -3 -7 0.0579 0.3967
-5 -3 -6 -0.1299 -0.2035
-5 -3 -5 0.2032 -0.2720
-5 -3 -4 -0.0989 0.3604
-5 -3 -3 -0.1582 0.2120
-5 -3 -2 0.2633 -0.8000
-5 -3 -1 -0.0438 0.6208
-5 -3 0 -0.2469 0.1665
-5 -1 -21 0.0180 0.0155
-5 -1 -20 0.0119 -0.0708
-5 -1 -19 -0.0494 0.0232
-5 -1 -18 0.0679 0.0831
-5 -1 -17 -0.0445 -0.0875
-5 -1 -16 -0.0211 -0.0393
-5 -1 -15 0.0652 0.1169
-5 -1 -14 -0.0269 -0.0195
-5 -1 -13 -0.0412 -0.1190
-5 -1 -12 0.0425 0.1118
-5 -1 -11 -0.0018 -0.0087
-5 -1 -10 0.0070 -0.0190
-5 -1 -9 0.0006 -0.0079
-5 -1 -8 -0.1524 -0.0627
-5 -1 -7 0.3289 0.1699
-5 -1 -6 -0.2088 -0.0725
-5 -1 -5 -0.1918 -0.1970
-5 -1 -4 0.3360 0.2353
-5 -1 -3 0.1390 0.1539
-5 -1 -2 -0.7522 -0.5466
-5 -1 -1 0.6843 0.3999
-5 -1 0 0.0708 0.1594
-5 1 1 -0.5709 0.4558
-5 1 2 0.2090 -0.1488
-5 1 3 0.4680 -0.3604
-5 1 4 -0.5767 0.4363
-5 1 5 0.0846 -0.0634
-5 1 6 0.2976 -0.2371
-5 1 7 -0.2103 0.1800
-5 1 8 0.0142 -0.0172
-5 1 9 -0.0526 0.0369
-5 1 10 0.1398 -0.1275
-5 1 11 -0.0138 0.0464
-5 1 12 -0.1627 0.1275
-5 1 13 0.0906 -0.1027
-5 1 14 0.1561 -0.1471
-5 1 15 -0.2450 0.3019
-5 1 16 0.0614 -0.1339
-5 1 17 0.1912 -0.1771
-5 1 18 -0.2864 0.2848
-5 1 19 0.1841 -0.1083
-5 1 20 -0.0060 -0.1074
-5 1 21 -0.0730 0.1227
-5 1 22 -0.0265 0.0333
-5 1 23 0.1793 -0.1560
-5 1 24 -0.1878 0.1315
-5 3 1 0.2644 0.6013
-5 3 2 0.0005 -0.2181
-5 3 3 -0.2381 -0.4431
-5 3 4 0.1938 0.5671
-5 3 5 0.0314 -0.0907
-5 3 6 -0.1633 -0.3498
-5 3 7 0.1036 0.3262
-5 3 8 -0.0061 -0.0714
-5 3 9 0.0283 -0.0069
-5 3 10 -0.1068 -0.0949
-5 3 11 0.0699 0.1015
-5 3 12 0.0617 0.0481
-5 3 13 -0.0577 -0.1196
-5 3 14 -0.1592 -0.0318
-5 3 15 0.3180 0.2214
-5 3 16 -0.1588 -0.1694
-5 3 17 -0.1472 -0.1288
-5 3 18 0.2049 0.3756
-5 3 19 0.0371 -0.3162
-5 3 20 -0.2295 0.0421
-5 3 21 0.1456 0.1192
-5 3 22 0.0428 -0.0034
-5 3 23 -0.0968 -0.2051
-5 3 24 0.0375 0.2416
-5 5 1 0.5188 -0.0783
-5 5 2 -0.0942 -0.1027
-5 5 3 -0.3647 0.1785
-5 5 4 0.3629 -0.0576
-5 5 5 0.0209 -0.0733
-5 5 6 -0.3519 0.0303
-5 5 7 0.3512 0.0783
-5 5 8 -0.1317 -0.0393
-5 5 9 -0.0017 -0.0983
-5 5 10 -0.0679 0.0905
-5 5 11 0.1494 0.0842
-5 5 12 -0.0558 -0.1365
-5 5 13 -0.0819 -0.0982
-5 5 14 0.0069 0.3546
-5 5 15 0.2146 -0.2768
-5 5 16 -0.2238 -0.0508
-5 5 17 -0.0935 0.1854
-5 5 18 0.3864 0.0549
-5 5 19 -0.3139 -0.3351
-5 5 20 0.0098 0.2929
-5 5 21 0.1369 -0.0356
-5 5 22 -0.0062 -0.0783
-5 5 23 -0.1807 -0.0259
-5 5 24 0.2204 0.1139
-5 7 1 0.0531 -0.3707
-5 7 2 -0.0499 -0.0443
-5 7 3 0.1520 0.3156
-5 7 4 -0.1586 -0.1679
-5 7 5 0.0723 -0.1365
-5 7 6 -0.0883 0.2634
-5 7 7 0.1720 -0.2113
-5 7 8 -0.1032 0.1492
-5 7 9 -0.0527 -0.1168
-5 7 10 -0.0045 0.0534
-5 7 11 0.2219 0.0188
-5 7 12 -0.1686 -0.0030
-5 7 13 -0.2331 -0.1160
-5 7 14 0.4565 0.2198
-5 7 15 -0.1537 -0.1783
-5 7 16 -0.2481 0.0006
-5 7 17 0.1509 0.1569
-5 7 18 0.3235 -0.1585
-5 7 19 -0.5359 0.0447
-5 7 20 0.2641 0.0345
-5 7 21 0.0629 -0.0169
-5 7 22 -0.0601 -0.0329
-5 7 23 -0.1353 0.0631
-5 9 1 -0.2023 -0.1548
-5 9 2 -0.0339 -0.0405
-5 9 3 0.2794 -0.0917
-5 9 4 -0.2163 0.3098
-5 9 5 -0.0311 -0.2997
-5 9 6 0.1469 0.1530
-5 9 7 -0.1191 -0.1067
-5 9 8 0.1206 0.1462
-5 9 9 -0.1013 -0.1468
-5 9 10 -0.0752 0.1325
-5 9 11 0.2229 -0.1321
-5 9 12 -0.0318 0.0308
-5 9 13 -0.3542 0.1763
-5 9 14 0.4253 -0.2380
-5 9 15 -0.0552 0.0310
-5 9 16 -0.2711 0.1460
-5 9 17 0.1528 0.0201
-5 9 18 0.1740 -0.3516
-5 9 19 -0.2450 0.4259
-5 9 20 0.0396 -0.1915
-5 9 21 0.0931 -0.0107
-5 9 22 -0.0121 -0.0224
-5 11 1 -0.2320 -0.0246
-5 11 2 0.0312 -0.0194
-5 11 3 -0.0206 -0.1966
-5 11 4 0.2066 0.3713
-5 11 5 -0.3040 -0.2499
-5 11 6 0.2007 -0.0165
-5 11 7 -0.1053 0.1486
-5 11 8 0.1587 -0.0757
-5 11 9 -0.2051 -0.1129
-5 11 10 0.0933 0.2805
-5 11 11 0.0559 -0.2345
-5 11 12 -0.0618 -0.0977
-5 11 13 -0.0290 0.4213
-5 11 14 0.0502 -0.3347
-5 11 15 0.0242 -0.0768
-5 11 16 -0.0987 0.2687
-5 11 17 0.1361 0.0024
-5 11 18 -0.1665 -0.3318
-5 11 19 0.1787 0.2921
-5 11 20 -0.1360 -0.0352
-5 13 1 -0.2926 0.1711
-5 13 2 0.1050 -0.1588
-5 13 3 -0.0936 0.0109
-5 13 4 0.2995 0.0649
-5 13 5 -0.3767 0.0370
-5 13 6 0.1558 -0.1856
-5 13 7 0.0828 0.2325
-5 13 8 -0.0285 -0.1604
-5 13 9 -0.2231 0.0149
-5 13 10 0.3238 0.1264
-5 13 11 -0.1223 -0.1340
-5 13 12 -0.1806 -0.0317
-5 13 13 0.2848 0.1853
-5 13 14 -0.1211 -0.1196
-5 13 15 -0.0821 -0.0866
-5 13 16 0.0690 0.1728
-5 13 17 0.1310 -0.0817
-5 13 18 -0.2558 0.0054
-5 15 1 -0.0596 0.4025
-5 15 2 -0.0873 -0.2997
-5 15 3 0.0506 0.0569
-5 15 4 0.1561 -0.0385
-5 15 5 -0.1982 0.2123
-5 15 6 -0.0412 -0.2640
-5 15 7 0.2566 0.1262
-5 15 8 -0.1554 -0.0315
-5 15 9 -0.1413 0.0886
-5 15 10 0.2800 -0.1348
-5 15 11 -0.1232 0.0433
-5 15 12 -0.1243 0.0812
-5 15 13 0.1964 -0.0963
-5 15 14 -0.0649 0.0317
-5 15 15 -0.0754 -0.0075
-5 17 1 0.2353 0.2295
-5 17 2 -0.2804 -0.1034
-5 17 3 0.0932 -0.0487
-5 17 4 0.0819 -0.0456
-5 17 5 -0.0147 0.1969
-5 17 6 -0.1820 -0.1067
-5 17 7 0.2360 -0.1116
-5 17 8 -0.0950 0.1209
-5 17 9 -0.0541 0.0960
-5 17 10 0.0717 -0.2278
-5 17 11 -0.0060 0.1118
-5 17 12 -0.0359 0.0766
-5 19 1 0.1378 -0.0060
-5 19 2 -0.1256 0.0918
-5 19 3 0.0212 -0.1105
-4 -18 -8 -0.0106 -0.0067
-4 -18 -7 0.0303 -0.1480
-4 -18 -6 -0.0454 0.1812
-4 -18 -5 -0.0303 0.0460
-4 -18 -4 0.1643 -0.2337
-4 -18 -3 -0.1755 0.0759
-4 -18 -2 0.0045 0.2149
-4 -16 -12 -0.1006 -0.0182
-4 -16 -11 0.0164 -0.0848
-4 -16 -10 0.0211 0.0916
-4 -16 -9 -0.0088 0.0122
-4 -16 -8 0.0740 -0.0169
-4 -16 -7 -0.1623 -0.1336
-4 -16 -4 -0.1060 -0.3545
-4 -16 -3 -0.1022 0.1967
-4 -16 -2 0.2287 0.1670
-4 -16 0 -0.0284 -0.1664
-4 -14 -15 -0.2112 0.0211
-4 -14 -14 0.0997 -0.0248
-4 -14 -13 0.0625 -0.0332
-4 -14 -12 -0.0363 0.0886
-4 -14 -11 -0.0892 -0.1114
-4 -14 -10 0.0822 0.0780
-4 -14 -9 -0.0061 0.0281
-4 -14 -8 0.0905 -0.1269
-4 -14 -7 -0.2399 0.0961
-4 -14 -6 0.1229 0.0212
-4 -14 -5 0.2156 -0.0382
-4 -14 -4 -0.3115 -0.0811
-4 -12 -17 -0.0315 -0.0564
-4 -12 -16 0.0962 -0.0700
-4 -12 -15 -0.1150 0.1368
-4 -12 -14 0.0529 -0.0516
-4 -12 -13 -0.0275 -0.0260
-4 -12 -12 0.1082 -0.0155
-4 -12 -11 -0.1733 0.0453
-4 -12 -10 0.0976 0.0129
-4 -12 -9 0.0224 0.0123
-4 -12 -8 -0.0149 -0.1959
-4 -12 -7 -0.0669 0.2744
-4 -12 -6 0.0269 -0.0571
-4 -12 -5 0.1110 -0.1896
-4 -12 -4 -0.1146 0.1256
-4 -10 -19 -0.1172 0.1019
-4 -10 -18 0.0373 -0.0208
-4 -10 -17 0.0261 0.0212
-4 -10 -16 -0.0221 -0.1076
-4 -10 -15 -0.0299 0.1084
-4 -10 -14 0.0496 -0.0334
-4 -10 -13 0.0011 0.0797
-4 -10 -12 -0.0433 -0.2280
-4 -10 -11 -0.0007 0.2133
-4 -10 -10 0.0541 -0.0090
-4 -10 -9 0.0069 -0.0562
-4 -10 -8 -0.1286 -0.1412
-4 -10 -7 0.1467 0.2555
-4 -10 -6 -0.0566 -0.0513
-4 -10 -5 0.0043 -0.1538
-4 -10 -4 -0.0187 0.0218
-4 -10 -3 -0.0021 0.1885
-4 -10 0 -0.2418 0.2783
-4 -8 -20 0.0253 -0.2086
-4 -8 -19 0.0004 0.1892
-4 -8 -18 -0.0451 0.0000
-4 -8 -17 0.1072 -0.0822
-4 -8 -16 -0.0860 -0.0249
-4 -8 -15 -0.0406 0.1203
-4 -8 -14 0.0716 -0.0751
-4 -8 -13 0.1376 0.0139
-4 -8 -12 -0.3521 -0.0479
-4 -8 -11 0.2434 0.0722
-4 -8 -10 0.0605 0.0090
-4 -8 -9 -0.1145 -0.0663
-4 -8 -8 -0.1474 -0.0290
-4 -8 -7 0.3110 0.1275
-4 -8 -6 -0.1686 -0.0231
-4 -8 -5 0.0164 -0.1584
-4 -8 -4 -0.0760 0.1092
-4 -8 -3 0.1139 0.1489
-4 -8 -2 0.0568 -0.2434
-4 -8 -1 -0.1575 0.0087
-4 -8 0 -0.0631 0.2528
-4 -6 -21 -0.0054 0.0237
-4 -6 -20 -0.1563 -0.1623
-4 -6 -19 0.1348 0.1214
-4 -6 -18 0.0100 0.0941
-4 -6 -17 -0.0457 -0.2026
-4 -6 -16 -0.0451 0.0356
-4 -6 -15 0.0692 0.1875
-4 -6 -14 -0.0043 -0.1356
-4 -6 -13 0.0419 -0.1654
-4 -6 -12 -0.1845 0.3489
-4 -6 -11 0.1657 -0.2082
-4 -6 -10 0.0718 -0.0396
-4 -6 -9 -0.1754 0.0933
-4 -6 -8 -0.0827 0.0357
-4 -6 -7 0.3760 -0.1456
-4 -6 -6 -0.2743 0.1865
-4 -6 -5 -0.0909 -0.2243
-4 -6 -4 0.2029 0.1845
-4 -6 -3 0.0953 0.0414
-4 -6 -2 -0.4111 -0.2695
-4 -6 -1 0.3677 0.1617
-4 -6 0 -0.0503 0.2370
-4 -4 -22 0.1185 -0.0390
-4 -4 -21 0.0043 -0.0012
-4 -4 -20 -0.1948 0.0169
-4 -4 -19 0.1416 -0.0125
-4 -4 -18 0.1217 0.0135
-4 -4 -17 -0.2177 -0.0293
-4 -4 -16 -0.0043 0.0220
-4 -4 -15 0.2176 0.0345
-4 -4 -14 -0.1066 -0.0588
-4 -4 -13 -0.1660 -0.0557
-4 -4 -12 0.2388 0.2238
-4 -4 -11 -0.0944 -0.1990
-4 -4 -10 0.0008 -0.0586
-4 -4 -9 -0.0240 0.2159
-4 -4 -8 -0.0224 0.0196
-4 -4 -7 0.1419 -0.4262
-4 -4 -6 -0.0676 0.4869
-4 -4 -5 -0.2382 -0.0929
-4 -4 -4 0.3517 -0.2518
-4 -4 -3 0.0423 0.0674
-4 -4 -2 -0.5702 0.4558
-4 -4 -1 0.5530 -0.6804
-4 -4 0 0.0636 0.3323
-4 -2 -22 0.0298 -0.0726
-4 -2 -21 -0.0078 -0.0026
-4 -2 -20 -0.0581 0.1078
-4 -2 -19 0.0485 -0.0685
-4 -2 -18 0.0241 -0.1056
-4 -2 -17 -0.0495 0.1667
-4 -2 -16 -0.0060 0.0009
-4 -2 -15 0.0647 -0.1542
-4 -2 -14 -0.0482 0.0499
-4 -2 -13 -0.0444 0.1505
-4 -2 -12 0.1377 -0.1380
-4 -2 -11 -0.1252 -0.0187
-4 -2 -10 -0.0175 0.0036
-4 -2 -9 0.1353 0.1391
-4 -2 -8 -0.0234 -0.0164
-4 -2 -7 -0.2669 -0.3738
-4 -2 -6 0.3917 0.4458
-4 -2 -5 -0.1461 0.0785
-4 -2 -4 -0.1787 -0.5225
-4 -2 -3 0.1197 0.0920
-4 -2 -2 0.3042 0.8564
-4 -2 -1 -0.5601 -1.1086
-4 -2 0 0.3170 0.2546
-4 0 1 0.6738 0.0031
-4 0 2 -0.5009 0.0349
-4 0 3 -0.5934 -0.0260
-4 0 4 1.1034 -0.0183
-4 0 5 -0.4914 0.0423
-4 0 6 -0.2718 -0.0223
-4 0 7 0.2976 -0.0093
-4 0 8 0.0824 0.0172
-4 0 9 -0.1369 -0.0054
-4 0 10 -0.0993 -0.0045
-4 0 11 0.1050 0.0079
-4 0 12 0.1525 -0.0109
-4 0 13 -0.2101 0.0095
-4 0 14 -0.0798 0.0024
-4 0 15 0.3149 -0.0138
-4 0 16 -0.1641 0.0091
-4 0 17 -0.1874 0.0057
-4 0 18 0.3446 -0.0109
-4 0 19 -0.2040 0.0032
-4 0 20 0.0005 0.0012
-4 0 21 0.0276 0.0043
-4 0 22 0.1033 -0.0061
-4 0 23 -0.1973 -0.0023
-4 0 24 0.1474 0.0062
-4 0 25 -0.0528 0.0054
-4 2 1 0.0935 -0.6306
-4 2 2 -0.0993 0.4708
-4 2 3 -0.1845 0.4894
-4 2 4 0.3394 -0.9614
-4 2 5 -0.2032 0.4244
-4 2 6 0.0082 0.3020
-4 2 7 0.0339 -0.3542
-4 2 8 0.0235 -0.0442
-4 2 9 -0.0603 0.1579
-4 2 10 0.0676 0.0960
-4 2 11 -0.0612 -0.1847
-4 2 12 0.0216 -0.0731
-4 2 13 0.0161 0.2332
-4 2 14 0.0182 0.0126
-4 2 15 -0.0832 -0.3290
-4 2 16 0.0694 0.2471
-4 2 17 -0.0018 0.1516
-4 2 18 0.0140 -0.3815
-4 2 19 -0.1056 0.2294
-4 2 20 0.1296 0.0271
-4 2 21 -0.0521 -0.0653
-4 2 22 0.0085 -0.0850
-4 2 23 -0.0556 0.1840
-4 2 24 0.0820 -0.1423
-4 2 25 -0.0283 0.0733
-4 4 1 -0.5403 -0.1433
-4 4 2 0.3312 0.1830
-4 4 3 0.3250 0.1945
-4 4 4 -0.6004 -0.4782
-4 4 5 0.1900 0.3214
-4 4 6 0.3363 0.0516
-4 4 7 -0.3575 -0.1931
-4 4 8 0.0170 0.0118
-4 4 9 0.1001 0.1766
-4 4 10 0.1243 -0.1168
-4 4 11 -0.2341 -0.0687
-4 4 12 -0.0011 0.0953
-4 4 13 0.1926 0.0790
-4 4 14 0.0195 -0.2056
-4 4 15 -0.3443 0.1011
-4 4 16 0.2705 0.0841
-4 4 17 0.1371 -0.0642
-4 4 18 -0.3451 -0.1725
-4 4 19 0.1517 0.3282
-4 4 20 0.0899 -0.2114
-4 4 21 -0.0725 0.0032
-4 4 22 -0.0731 0.0202
-4 4 23 0.1141 0.1206
-4 4 24 -0.0782 -0.1891
-4 6 1 -0.1682 0.4406
-4 6 2 0.1143 -0.1687
-4 6 3 0.1323 -0.2467
-4 6 4 -0.2963 0.2872
-4 6 5 0.1659 0.0392
-4 6 6 0.1460 -0.2761
-4 6 7 -0.2749 0.1982
-4 6 8 0.0706 -0.0520
-4 6 9 0.1540 0.0791
-4 6 10 -0.0577 -0.1457
-4 6 11 -0.1949 0.0443
-4 6 12 0.1685 0.0913
-4 6 13 0.1486 0.0145
-4 6 14 -0.2948 -0.2776
-4 6 15 0.0499 0.3111
-4 6 16 0.2081 -0.0194
-4 6 17 -0.0684 -0.2156
-4 6 18 -0.3068 0.0962
-4 6 19 0.4430 0.1509
-4 6 20 -0.2235 -0.1524
-4 6 21 -0.0221 -0.0426
-4 6 22 0.0223 0.1047
-4 6 23 0.1351 0.0198
-4 6 24 -0.2262 -0.0753
-4 8 1 0.3077 0.2113
-4 8 2 -0.1443 0.0212
-4 8 3 -0.2170 -0.1289
-4 8 4 0.2733 0.0234
-4 8 5 -0.0109 0.1295
-4 8 6 -0.1506 -0.1930
-4 8 7 0.0824 0.1709
-4 8 8 -0.0483 -0.1121
-4 8 9 0.1134 0.0616
-4 8 10 -0.0311 -0.0576
-4 8 11 -0.1866 0.0771
-4 8 12 0.1471 -0.0451
-4 8 13 0.2449 -0.0347
-4 8 14 -0.4853 0.0571
-4 8 15 0.1941 0.0083
-4 8 16 0.2481 -0.0359
-4 8 17 -0.2267 -0.0692
-4 8 18 -0.2026 0.2165
-4 8 19 0.4252 -0.2584
-4 8 20 -0.1829 0.1816
-4 8 21 -0.1217 -0.0825
-4 8 22 0.0921 0.0358
-4 8 23 0.1288 -0.0597
-4 10 1 0.2228 -0.0706
-4 10 2 0.0172 0.1849
-4 10 3 -0.1526 0.1282
-4 10 4 0.0045 -0.4151
-4 10 5 0.1929 0.2995
-4 10 6 -0.1911 0.0022
-4 10 7 0.1014 -0.1151
-4 10 8 -0.1224 0.0242
-4 10 9 0.1587 0.0917
-4 10 10 -0.0286 -0.1764
-4 10 11 -0.1379 0.1904
-4 10 12 0.0674 -0.0137
-4 10 13 0.1756 -0.2804
-4 10 14 -0.2337 0.3491
-4 10 15 -0.0031 -0.0617
-4 10 16 0.2259 -0.2056
-4 10 17 -0.1734 0.0682
-4 10 18 -0.0045 0.2943
-4 10 19 0.0215 -0.4071
-4 10 20 0.1122 0.1826
-4 10 21 -0.1596 0.0288
-4 12 1 0.2016 -0.0591
-4 12 2 0.0632 0.0655
-4 12 3 0.0220 0.0953
-4 12 4 -0.3472 -0.1855
-4 12 5 0.4293 0.0644
-4 12 6 -0.1555 0.1130
-4 12 7 -0.0764 -0.1719
-4 12 8 -0.0147 0.1136
-4 12 9 0.2227 0.0123
-4 12 10 -0.2306 -0.1635
-4 12 11 0.0448 0.1983
-4 12 12 0.1120 0.0038
-4 12 13 -0.1292 -0.2660
-4 12 14 0.0662 0.2517
-4 12 15 -0.0129 0.0453
-4 12 16 0.0212 -0.2411
-4 12 17 -0.0987 0.1085
-4 12 18 0.1886 0.1129
-4 12 19 -0.2094 -0.1187
-4 12 20 0.1526 -0.0211
-4 14 1 0.2521 -0.2656
-4 14 2 -0.0254 0.1561
-4 14 3 -0.0026 -0.0225
-4 14 4 -0.2130 0.0676
-4 14 5 0.2886 -0.2053
-4 14 6 -0.0613 0.2212
-4 14 7 -0.1601 -0.1223
-4 14 8 0.0810 0.0743
-4 14 9 0.1723 -0.0919
-4 14 10 -0.2759 0.0514
-4 14 11 0.1277 0.0442
-4 14 12 0.0955 -0.0594
-4 14 13 -0.1846 -0.0226
-4 14 14 0.1004 0.0579
-4 14 15 0.0279 0.0224
-4 14 16 -0.0582 -0.1154
-4 14 17 -0.0102 0.1240
-4 14 18 0.0659 -0.0855
-4 16 1 -0.0484 -0.4121
-4 16 2 0.1797 0.2463
-4 16 3 -0.1013 -0.0004
-4 16 4 -0.0905 0.0362
-4 16 5 0.0940 -0.2083
-4 16 6 0.1115 0.1920
-4 16 7 -0.2389 -0.0285
-4 16 8 0.1249 -0.0069
-4 16 9 0.0730 -0.1156
-4 16 10 -0.1401 0.1703
-4 16 11 0.0633 -0.0644
-4 16 12 0.0344 -0.0514
-4 16 13 -0.0729 0.0559
-4 16 14 0.0532 -0.0151
-4 16 15 -0.0034 0.0261
-4 18 1 -0.2460 -0.1594
-4 18 2 0.2931 -0.0030
-4 18 3 -0.0986 0.1013
-4 18 4 -0.0646 0.0405
-4 18 5 0.0095 -0.1608
-4 18 6 0.1355 0.0351
-4 18 7 -0.1649 0.1474
-4 18 8 0.0766 -0.1124
-4 18 9 -0.0043 -0.0742
-4 18 10 0.0020 0.1559
-3 -19 -6 0.1387 -0.1462
-3 -19 -5 0.0434 -0.0562
-3 -19 -4 -0.2701 0.1689
-3 -17 -12 0.0608 0.0357
-3 -17 -11 -0.0209 0.0391
-3 -17 -10 -0.0071 0.0074
-3 -17 -9 0.0213 -0.1100
-3 -17 -8 -0.0691 0.0041
-3 -15 -15 0.2056 0.0490
-3 -15 -14 -0.1244 0.0355
-3 -15 -13 -0.0546 -0.0428
-3 -15 -12 0.0784 -0.0469
-3 -15 -11 -0.0071 0.1141
-3 -15 -10 0.0340 -0.0379
-3 -15 -9 -0.0626 -0.1046
-3 -15 -8 -0.1146 0.1052
-3 -15 -7 0.3201 0.0478
-3 -15 -6 -0.1689 -0.0920
-3 -13 -17 -0.0119 0.1256
-3 -13 -16 -0.1284 -0.0227
-3 -13 -15 0.1646 -0.1014
-3 -13 -14 -0.0311 0.0944
-3 -13 -13 -0.0549 0.0025
-3 -13 -12 -0.0430 -0.0721
-3 -13 -11 0.1300 0.1002
-3 -13 -10 -0.0211 -0.0893
-3 -13 -9 -0.0976 -0.0257
-3 -13 -8 -0.0213 0.2100
-3 -13 -7 0.1962 -0.2557
-3 -13 -6 -0.0658 0.0675
-3 -11 -19 0.1296 -0.0285
-3 -11 -18 -0.0566 -0.0379
-3 -11 -17 0.0374 0.0175
-3 -11 -16 -0.0599 0.0945
-3 -11 -15 0.0414 -0.1118
-3 -11 -14 0.0141 0.0163
-3 -11 -13 -0.0114 -0.0082
-3 -11 -12 -0.0800 0.1132
-3 -11 -11 0.1472 -0.1053
-3 -11 -10 -0.0770 -0.0466
-3 -11 -9 -0.0706 0.0535
-3 -11 -8 0.1352 0.1707
-3 -11 -7 -0.0860 -0.2696
-3 -11 -6 0.0403 0.0262
-3 -11 -5 -0.0369 0.2103
-3 -9 -21 0.0643 0.0307
-3 -9 -20 -0.1169 0.1751
-3 -9 -19 0.0926 -0.1928
-3 -9 -18 -0.0059 0.0585
-3 -9 -17 -0.0803 -0.0013
-3 -9 -16 0.0671 0.0524
-3 -9 -15 0.0454 -0.0519
-3 -9 -14 -0.0865 -0.0069
-3 -9 -13 -0.0531 -0.0407
-3 -9 -12 0.1950 0.1819
-3 -9 -11 -0.1154 -0.1845
-3 -9 -10 -0.0642 -0.0019
-3 -9 -9 0.0388 0.1140
-3 -9 -8 0.1657 0.0000
-3 -9 -4 0.1056 0.0647
-3 -9 -3 -0.1449 -0.2086
-3 -9 -2 -0.0420 0.0911
-3 -9 -1 0.1390 0.1718
-3 -9 0 0.0894 -0.1848
-3 -7 -22 -0.1218 -0.1346
-3 -7 -21 0.0588 -0.0091
-3 -7 -20 0.0673 0.2216
-3 -7 -19 -0.1092 -0.2202
-3 -7 -18 0.0816 -0.0080
-3 -7 -17 -0.0739 0.1710
-3 -7 -16 0.0443 -0.0673
-3 -7 -15 0.0671 -0.1378
-3 -7 -14 -0.1124 0.1487
-3 -7 -13 -0.0772 0.0469
-3 -7 -12 0.3248 -0.1799
-3 -7 -11 -0.2761 0.1029
-3 -7 -10 -0.0424 0.0172
-3 -7 -9 0.2007 0.0036
-3 -7 -8 0.0075 -0.0791
-3 -7 -7 -0.2782 0.0434
-3 -7 -6 0.2944 0.0281
-3 -7 -5 -0.1581 0.0472
-3 -7 -4 0.1094 -0.1812
-3 -7 -3 -0.1328 0.0910
-3 -7 -2 0.1144 0.2099
-3 -7 -1 -0.1224 -0.3216
-3 -7 0 0.2343 0.0230
-3 -5 -22 -0.1538 0.0030
-3 -5 -21 0.0405 -0.0314
-3 -5 -20 0.1897 0.0826
-3 -5 -19 -0.2199 -0.0458
-3 -5 -18 -0.0012 -0.0907
-3 -5 -17 0.1665 0.1727
-3 -5 -16 -0.0675 -0.0524
-3 -5 -15 -0.1061 -0.1748
-3 -5 -14 0.0871 0.2118
-3 -5 -13 0.0564 0.0667
-3 -5 -12 -0.0768 -0.3771
-3 -5 -11 -0.0190 0.3386
-3 -5 -10 0.0017 0.0137
-3 -5 -9 0.1359 -0.2422
-3 -5 -8 -0.1016 0.0716
-3 -5 -7 -0.2016 0.2809
-3 -5 -6 0.4006 -0.4346
-3 -5 -5 -0.1493 0.3075
-3 -5 -4 -0.2662 -0.1071
-3 -5 -3 0.2020 0.0202
-3 -5 -2 0.4230 -0.0810
-3 -5 -1 -0.8695 0.2377
-3 -5 0 0.5078 -0.3801
-3 -3 -23 -0.0294 -0.0255
-3 -3 -22 -0.0685 0.0734
-3 -3 -21 0.0114 -0.0486
-3 -3 -20 0.1289 -0.0642
-3 -3 -19 -0.1198 0.1122
-3 -3 -18 -0.0715 -0.0050
-3 -3 -17 0.1933 -0.1044
-3 -3 -16 -0.0574 0.0565
-3 -3 -15 -0.1734 0.0335
-3 -3 -14 0.1838 0.0197
-3 -3 -13 0.0701 -0.1065
-3 -3 -12 -0.2934 -0.0014
-3 -3 -11 0.2351 0.1745
-3 -3 -10 0.0022 -0.0541
-3 -3 -9 -0.1283 -0.2746
-3 -3 -8 0.0430 0.2273
-3 -3 -7 0.1004 0.3808
-3 -3 -6 -0.1639 -0.8307
-3 -3 -5 0.1735 0.4186
-3 -3 -4 -0.1646 0.3818
-3 -3 -3 0.0694 -0.3831
-3 -3 -2 0.1093 -0.6323
-3 -3 -1 -0.1657 1.4285
-3 -3 0 -0.0557 -0.9377
-3 -1 -23 -0.0143 0.0152
-3 -1 -22 0.0081 0.0423
-3 -1 -21 -0.0330 -0.0350
-3 -1 -20 0.0037 -0.0541
-3 -1 -19 0.0385 0.0806
-3 -1 -18 0.0084 0.0342
-3 -1 -17 -0.0827 -0.1331
-3 -1 -16 0.0495 0.0516
-3 -1 -15 0.0221 0.0899
-3 -1 -14 0.0365 -0.0534
-3 -1 -13 -0.1336 -0.1161
-3 -1 -12 0.0245 0.1442
-3 -1 -11 0.1838 0.0066
-3 -1 -10 -0.0903 -0.0539
-3 -1 -9 -0.2696 -0.1001
-3 -1 -8 0.2641 0.1311
-3 -1 -7 0.3730 0.1701
-3 -1 -6 -0.8881 -0.4261
-3 -1 -5 0.4670 0.1761
-3 -1 -4 0.4118 0.3065
-3 -1 -3 -0.4360 -0.2587
-3 -1 -2 -0.6491 -0.4340
-3 -1 -1 1.4964 0.9136
-3 -1 0 -0.9713 -0.4996
-3 1 1 -0.2410 0.2577
-3 1 2 0.4885 -0.4696
-3 1 3 0.3848 -0.1827
-3 1 4 -1.1030 0.7637
-3 1 5 0.7772 -0.5303
-3 1 6 0.0093 -0.0963
-3 1 7 -0.2626 0.2796
-3 1 8 -0.0572 0.0296
-3 1 9 0.2775 -0.2079
-3 1 10 -0.1245 0.0054
-3 1 11 -0.0544 0.1690
-3 1 12 0.0008 -0.0164
-3 1 13 0.1008 -0.1781
-3 1 14 -0.0308 0.0661
-3 1 15 -0.1049 0.1874
-3 1 16 0.0850 -0.1881
-3 1 17 0.0812 -0.0676
-3 1 18 -0.1883 0.2211
-3 1 19 0.1319 -0.1122
-3 1 20 -0.0323 -0.0311
-3 1 21 0.0463 -0.0050
-3 1 22 -0.1438 0.1172
-3 1 23 0.1630 -0.1107
-3 1 24 -0.0648 0.0167
-3 1 25 -0.0033 -0.0011
-3 3 1 0.3146 0.2140
-3 3 2 -0.3565 -0.5357
-3 3 3 0.0119 -0.3207
-3 3 4 0.2639 1.1256
-3 3 5 -0.0973 -0.8361
-3 3 6 -0.2469 -0.0529
-3 3 7 0.2681 0.3884
-3 3 8 0.0027 0.0198
-3 3 9 -0.0848 -0.3669
-3 3 10 -0.1497 0.1691
-3 3 11 0.2703 0.1572
-3 3 12 -0.0252 -0.1087
-3 3 13 -0.2129 -0.1481
-3 3 14 0.0527 0.1572
-3 3 15 0.2618 0.0846
-3 3 16 -0.2417 -0.1788
-3 3 17 -0.0702 -0.0341
-3 3 18 0.2084 0.2675
-3 3 19 -0.0372 -0.2468
-3 3 20 -0.1084 0.0784
-3 3 21 0.0266 -0.0278
-3 3 22 0.0790 0.1229
-3 3 23 -0.0263 -0.1774
-3 3 24 -0.0500 0.1160
-3 3 25 -0.0034 -0.0591
-3 5 1 0.2468 -0.3596
-3 5 2 -0.4551 0.2052
-3 5 3 -0.1798 -0.0563
-3 5 4 0.7887 0.0944
-3 5 5 -0.5477 -0.2384
-3 5 6 -0.1910 0.2460
-3 5 7 0.4525 -0.0890
-3 5 8 -0.0362 0.0131
-3 5 9 -0.3076 -0.1432
-3 5 10 0.0836 0.2514
-3 5 11 0.2659 -0.1059
-3 5 12 -0.1673 -0.1205
-3 5 13 -0.1789 0.0797
-3 5 14 0.1991 0.1899
-3 5 15 0.1109 -0.2805
-3 5 16 -0.2303 0.0445
-3 5 17 -0.0355 0.1588
-3 5 18 0.3071 -0.0258
-3 5 19 -0.2709 -0.2163
-3 5 20 0.0908 0.1885
-3 5 21 -0.0412 0.0386
-3 5 22 0.1021 -0.0960
-3 5 23 -0.1216 -0.0776
-3 5 24 0.1056 0.1807
-3 7 1 -0.3032 -0.3297
-3 7 2 0.1740 0.2709
-3 7 3 -0.0277 0.1419
-3 7 4 0.0780 -0.3623
-3 7 5 -0.1874 0.1132
-3 7 6 0.1081 0.2590
-3 7 7 0.0484 -0.3060
-3 7 8 0.0123 0.0788
-3 7 9 -0.2113 0.0434
-3 7 10 0.1724 0.0506
-3 7 11 0.1211 -0.1154
-3 7 12 -0.2190 0.0224
-3 7 13 -0.0868 0.0396
-3 7 14 0.3766 0.0594
-3 7 15 -0.2196 -0.1338
-3 7 16 -0.1536 0.0071
-3 7 17 0.1876 0.1644
-3 7 18 0.1718 -0.1521
-3 7 19 -0.4216 0.0401
-3 7 20 0.2504 -0.0552
-3 7 21 0.0588 0.1588
-3 7 22 -0.0953 -0.1354
-3 7 23 -0.1201 0.0006
-3 9 1 -0.3322 0.0933
-3 9 2 0.1822 -0.2478
-3 9 3 0.1576 0.0790
-3 9 4 -0.2137 0.1546
-3 9 5 -0.0403 -0.1743
-3 9 6 0.2171 0.0559
-3 9 7 -0.1614 0.0052
-3 9 8 0.0905 -0.0035
-3 9 9 -0.1064 0.0055
-3 9 10 0.0379 0.0306
-3 9 11 0.1323 -0.1125
-3 9 12 -0.1225 0.0953
-3 9 13 -0.1581 0.0829
-3 9 14 0.3387 -0.2205
-3 9 15 -0.1098 0.1270
-3 9 16 -0.2539 0.0576
-3 9 17 0.2614 -0.0457
-3 9 18 0.0645 -0.1776
-3 9 19 -0.2322 0.3397
-3 9 20 0.0258 -0.2615
-3 9 21 0.2113 0.0659
-3 9 22 -0.1409 0.0190
-3 11 1 -0.1260 0.1099
-3 11 2 -0.2044 -0.1918
-3 11 3 0.1560 -0.0878
-3 11 4 0.2023 0.3186
-3 11 5 -0.3756 -0.1857
-3 11 6 0.1789 -0.0891
-3 11 7 0.0398 0.1708
-3 11 8 0.0111 -0.0699
-3 11 9 -0.1550 -0.0423
-3 11 10 0.1116 0.1340
-3 11 11 0.0456 -0.1860
-3 11 12 -0.0661 0.0679
-3 11 13 -0.0462 0.1979
-3 11 14 0.0684 -0.3026
-3 11 15 0.0612 0.0658
-3 11 16 -0.1640 0.2235
-3 11 17 0.1256 -0.1791
-3 11 18 -0.0622 -0.1216
-3 11 19 0.1066 0.2684
-3 11 20 -0.1902 -0.1164
-3 11 21 0.1649 -0.0681
-3 13 1 -0.2320 0.0998
-3 13 2 -0.0672 0.0409
-3 13 3 0.0090 -0.1132
-3 13 4 0.3138 -0.0010
-3 13 5 -0.3805 0.1723
-3 13 6 0.0857 -0.1922
-3 13 7 0.1352 0.0858
-3 13 8 -0.0116 -0.0294
-3 13 9 -0.2132 0.0364
-3 13 10 0.2293 0.0185
-3 13 11 -0.0742 -0.1069
-3 13 12 -0.0476 0.0604
-3 13 13 0.0767 0.1059
-3 13 14 -0.0694 -0.1543
-3 13 15 0.0429 -0.0124
-3 13 16 0.0010 0.1842
-3 13 17 -0.0115 -0.1585
-3 13 18 -0.0448 0.0244
-3 13 19 0.1193 0.0156
-3 15 1 -0.1693 0.3616
-3 15 2 0.0271 -0.1951
-3 15 3 -0.0095 0.0263
-3 15 4 0.1322 -0.0909
-3 15 5 -0.1183 0.2199
-3 15 6 -0.0707 -0.1847
-3 15 7 0.1600 0.0733
-3 15 8 -0.0207 -0.0799
-3 15 9 -0.1486 0.1522
-3 15 10 0.1561 -0.1134
-3 15 11 -0.0569 -0.0107
-3 15 12 -0.0166 0.0427
-3 15 13 0.0475 0.0388
-3 15 14 -0.0650 -0.0724
-3 15 15 0.0455 -0.0165
-3 15 16 0.0244 0.1083
-3 15 17 -0.0843 -0.0863
-3 17 1 0.1621 0.3421
-3 17 2 -0.2950 -0.2127
-3 17 3 0.1432 0.0304
-3 17 4 0.0871 -0.0574
-3 17 5 -0.0844 0.1255
-3 17 6 -0.1188 -0.0499
-3 17 7 0.2354 -0.0315
-3 17 8 -0.1462 -0.0448
-3 17 9 0.0000 0.1568
-3 17 10 0.0548 -0.1241
-3 17 11 -0.0299 0.0119
-3 17 12 -0.0158 0.0148
-3 17 13 0.0669 0.0254
-3 19 1 0.2062 0.0697
-3 19 2 -0.3092 0.1297
-3 19 3 0.1550 -0.1349
-3 19 4 0.0296 -0.0798
-3 19 5 -0.0591 0.1683
-3 19 6 -0.0313 0.0077
-3 19 7 0.1117 -0.1765
-3 19 8 -0.1174 0.1156
-2 -18 -10 0.0683 -0.0414
-2 -18 -9 -0.1280 0.1564
-2 -16 -14 0.1525 -0.0244
-2 -16 -13 0.0009 0.0752
-2 -16 -12 -0.0606 0.0226
-2 -16 -11 0.0347 -0.0814
-2 -16 -10 -0.0576 -0.0741
-2 -16 -9 0.0564 0.2485
-2 -16 -8 0.1111 -0.1114
-2 -16 -7 -0.2823 -0.2203
-2 -16 -6 0.1588 0.2372
-2 -14 -17 0.1100 -0.1445
-2 -14 -16 0.0896 0.1189
-2 -14 -15 -0.1899 0.0411
-2 -14 -14 0.0537 -0.1489
-2 -14 -13 0.0813 0.0860
-2 -14 -12 -0.0200 0.0688
-2 -14 -11 -0.0408 -0.1471
-2 -14 -10 -0.1015 0.0662
-2 -14 -9 0.2051 0.0969
-2 -12 -19 -0.0554 -0.0101
-2 -12 -18 -0.0227 0.1068
-2 -12 -17 -0.0389 -0.1259
-2 -12 -16 0.1445 -0.0074
-2 -12 -15 -0.0898 0.1198
-2 -12 -14 -0.0813 -0.0818
-2 -12 -13 0.1087 0.0017
-2 -12 -12 0.0660 0.0176
-2 -12 -11 -0.1728 -0.0532
-2 -12 -10 0.0334 0.1252
-2 -12 -9 0.1413 -0.0598
-2 -12 -8 -0.0987 -0.1830
-2 -10 -21 -0.0555 -0.0353
-2 -10 -20 0.1499 -0.1137
-2 -10 -19 -0.1321 0.1069
-2 -10 -18 0.0716 0.0027
-2 -10 -17 -0.0358 -0.0007
-2 -10 -16 0.0257 -0.0898
-2 -10 -15 -0.0132 0.0633
-2 -10 -14 -0.0194 0.0592
-2 -10 -13 0.0489 -0.0406
-2 -10 -12 -0.0155 -0.1257
-2 -10 -11 -0.0777 0.1606
-2 -10 -10 0.1050 0.0106
-2 -10 -9 0.0266 -0.1012
-2 -10 -8 -0.1971 -0.0359
-2 -10 -4 0.0555 -0.0850
-2 -10 -3 -0.0330 0.2990
-2 -10 -2 0.0133 -0.1340
-2 -10 -1 0.0864 -0.2233
-2 -10 0 -0.2143 0.2257
-2 -8 -22 0.0640 0.1660
-2 -8 -21 -0.0742 -0.0198
-2 -8 -20 0.0226 -0.2082
-2 -8 -19 0.0076 0.2479
-2 -8 -18 -0.0302 -0.0917
-2 -8 -17 0.0804 -0.0389
-2 -8 -16 -0.0679 0.0207
-2 -8 -15 -0.0698 0.0420
-2 -8 -14 0.1554 -0.0254
-2 -8 -13 0.0041 -0.0255
-2 -8 -12 -0.2444 -0.0023
-2 -8 -11 0.2288 0.0835
-2 -8 -10 0.0134 -0.0758
-2 -8 -9 -0.1099 -0.0557
-2 -8 -8 -0.0590 0.1546
-2 -8 -7 0.1982 -0.0768
-2 -8 -6 -0.1370 -0.1014
-2 -8 -5 0.0979 0.1781
-2 -8 -4 -0.2285 -0.0991
-2 -8 -3 0.2840 0.0204
-2 -8 -2 -0.0825 -0.0729
-2 -8 -1 -0.0883 0.1718
-2 -8 0 -0.0905 -0.1502
-2 -6 -23 -0.0065 0.0039
-2 -6 -22 0.1484 0.0409
-2 -6 -21 -0.0895 0.0220
-2 -6 -20 -0.1137 -0.1445
-2 -6 -19 0.2155 0.1588
-2 -6 -18 -0.1226 0.0099
-2 -6 -17 -0.0112 -0.1873
-2 -6 -16 0.0480 0.1211
-2 -6 -15 -0.0387 0.1509
-2 -6 -14 0.0578 -0.2646
-2 -6 -13 -0.0359 0.0077
-2 -6 -12 -0.0955 0.3239
-2 -6 -11 0.2065 -0.3024
-2 -6 -10 -0.1040 -0.0076
-2 -6 -9 -0.1463 0.1478
-2 -6 -8 0.2139 0.0358
-2 -6 -7 0.0868 -0.2047
-2 -6 -6 -0.4857 0.1322
-2 -6 -5 0.5244 -0.0585
-2 -6 -4 -0.1544 0.1979
-2 -6 -3 -0.1168 -0.2937
-2 -6 -2 -0.1507 0.0584
-2 -6 -1 0.6832 0.2320
-2 -6 0 -0.7822 -0.0893
-2 -4 -23 0.0515 -0.0150
-2 -4 -22 0.0781 -0.0426
-2 -4 -21 -0.0580 0.0838
-2 -4 -20 -0.1298 -0.0312
-2 -4 -19 0.2206 -0.0658
-2 -4 -18 -0.0358 0.1028
-2 -4 -17 -0.2070 -0.0651
-2 -4 -16 0.1616 -0.0069
-2 -4 -15 0.1231 0.1083
-2 -4 -14 -0.2258 -0.1914
-2 -4 -13 -0.0320 0.1061
-2 -4 -12 0.2905 0.1781
-2 -4 -11 -0.1867 -0.3711
-2 -4 -10 -0.0766 0.1607
-2 -4 -9 0.0651 0.2685
-2 -4 -8 0.1473 -0.3228
-2 -4 -7 -0.0832 -0.2287
-2 -4 -6 -0.2760 0.8205
-2 -4 -5 0.3346 -0.7369
-2 -4 -4 0.1369 0.0903
-2 -4 -3 -0.4393 0.2352
-2 -4 -2 -0.0717 0.2724
-2 -4 -1 0.8451 -1.0252
-2 -4 0 -0.7707 1.0780
-2 -2 -24 -0.0561 0.0445
-2 -2 -23 -0.0071 -0.0868
-2 -2 -22 0.0278 -0.0181
-2 -2 -21 0.0334 0.0955
-2 -2 -20 -0.0765 0.0158
-2 -2 -19 0.0312 -0.1485
-2 -2 -18 0.0479 0.0555
-2 -2 -17 -0.0773 0.1455
-2 -2 -16 0.0267 -0.1346
-2 -2 -15 0.0889 -0.0532
-2 -2 -14 -0.1844 0.0595
-2 -2 -13 0.1109 0.1561
-2 -2 -12 0.1478 -0.1890
-2 -2 -11 -0.3225 -0.0925
-2 -2 -10 0.1364 0.2091
-2 -2 -9 0.2362 0.1371
-2 -2 -8 -0.2703 -0.3809
-2 -2 -7 -0.2069 -0.1254
-2 -2 -6 0.6735 0.9059
-2 -2 -5 -0.5493 -0.8214
-2 -2 -4 0.0103 -0.1634
-2 -2 -3 0.1982 0.6301
-2 -2 -2 0.2393 0.3293
-2 -2 -1 -0.7817 -1.6051
-2 -2 0 0.7682 1.4743
-2 0 1 -0.1714 0.0313
-2 0 2 -0.7135 0.0185
-2 0 3 -0.1628 -0.0347
-2 0 4 1.4268 0.0040
-2 0 5 -1.3789 0.0274
-2 0 6 0.2633 -0.0241
-2 0 7 0.4062 0.0023
-2 0 8 -0.0639 0.0072
-2 0 9 -0.4336 -0.0037
-2 0 10 0.3291 0.0032
-2 0 11 0.0658 -0.0054
-2 0 12 -0.1371 -0.0004
-2 0 13 -0.0649 0.0101
-2 0 14 0.0938 -0.0085
-2 0 15 0.0939 -0.0033
-2 0 16 -0.1386 0.0085
-2 0 17 -0.0699 -0.0018
-2 0 18 0.2169 -0.0041
-2 0 19 -0.0984 0.0025
-2 0 20 -0.0479 -0.0027
-2 0 21 -0.0556 0.0088
-2 0 22 0.2627 -0.0096
-2 0 23 -0.2356 -0.0012
-2 0 24 -0.0029 0.0091
-2 0 25 0.0998 -0.0009
-2 2 1 -0.2274 0.0950
-2 2 2 -0.0206 0.7425
-2 2 3 -0.1927 0.0507
-2 2 4 0.5183 -1.2454
-2 2 5 -0.5427 1.1979
-2 2 6 0.2650 -0.1196
-2 2 7 0.0081 -0.4831
-2 2 8 -0.0444 0.0610
-2 2 9 -0.1186 0.4466
-2 2 10 0.2578 -0.2540
-2 2 11 -0.1939 -0.2010
-2 2 12 -0.0175 0.1894
-2 2 13 0.1419 0.1454
-2 2 14 -0.0575 -0.1806
-2 2 15 -0.0904 -0.1191
-2 2 16 0.1088 0.2252
-2 2 17 -0.0218 0.0413
-2 2 18 -0.0191 -0.2637
-2 2 19 -0.0129 0.1492
-2 2 20 0.0316 0.0364
-2 2 21 -0.0268 0.0354
-2 2 22 0.0550 -0.2258
-2 2 23 -0.0881 0.2055
-2 2 24 0.0523 -0.0076
-2 2 25 0.0148 -0.0568
-2 4 1 -0.1247 0.3640
-2 4 2 0.6924 0.1288
-2 4 3 -0.1032 0.1753
-2 4 4 -0.7632 -0.7871
-2 4 5 0.6768 0.8492
-2 4 6 0.1549 -0.2872
-2 4 7 -0.5164 -0.1826
-2 4 8 0.0536 0.0700
-2 4 9 0.3404 0.3127
-2 4 10 -0.0536 -0.3882
-2 4 11 -0.3521 0.0888
-2 4 12 0.1911 0.1633
-2 4 13 0.2312 -0.0936
-2 4 14 -0.2147 -0.1048
-2 4 15 -0.1693 0.1282
-2 4 16 0.2723 0.0015
-2 4 17 0.0465 -0.0351
-2 4 18 -0.2767 -0.0900
-2 4 19 0.1448 0.1732
-2 4 20 0.0262 -0.0942
-2 4 21 0.0469 -0.0010
-2 4 22 -0.1740 -0.0446
-2 4 23 0.1108 0.1483
-2 4 24 0.0197 -0.1450
-2 4 25 0.0041 0.0520
-2 6 1 0.2809 0.3551
-2 6 2 0.1457 -0.5086
-2 6 3 0.1001 0.1184
-2 6 4 -0.6444 0.2579
-2 6 5 0.6637 -0.1105
-2 6 6 -0.0850 -0.2799
-2 6 7 -0.3172 0.3311
-2 6 8 0.0675 -0.0573
-2 6 9 0.3572 -0.0476
-2 6 10 -0.3029 -0.1387
-2 6 11 -0.1071 0.2173
-2 6 12 0.2545 -0.0061
-2 6 13 0.0134 -0.1445
-2 6 14 -0.2371 -0.0188
-2 6 15 0.1093 0.2009
-2 6 16 0.1063 -0.0729
-2 6 17 -0.0532 -0.1613
-2 6 18 -0.1907 0.1303
-2 6 19 0.2951 0.0680
-2 6 20 -0.1686 -0.0624
-2 6 21 0.0197 -0.1390
-2 6 22 -0.0218 0.1818
-2 6 23 0.1252 0.0151
-2 6 24 -0.1889 -0.1385
-2 8 1 0.3967 -0.0245
-2 8 2 -0.3774 -0.0099
-2 8 3 0.0738 -0.1375
-2 8 4 0.0780 0.2661
-2 8 5 0.0640 -0.1482
-2 8 6 -0.1967 -0.1221
-2 8 7 0.1329 0.2244
-2 8 8 -0.0649 -0.0538
-2 8 9 0.1337 -0.1330
-2 8 10 -0.1449 0.0925
-2 8 11 -0.0408 0.0757
-2 8 12 0.1715 -0.1209
-2 8 13 0.0081 0.0129
-2 8 14 -0.2686 0.0748
-2 8 15 0.1946 -0.0627
-2 8 16 0.1434 0.0389
-2 8 17 -0.2507 -0.0724
-2 8 18 -0.0383 0.1305
-2 8 19 0.2970 -0.1741
-2 8 20 -0.1549 0.1901
-2 8 21 -0.1568 -0.1501
-2 8 22 0.1858 0.0618
-2 8 23 0.0731 -0.0248
-2 10 1 0.1685 -0.1637
-2 10 2 0.0729 0.3714
-2 10 3 -0.2153 -0.1208
-2 10 4 0.0696 -0.2088
-2 10 5 0.1682 0.2017
-2 10 6 -0.2151 0.0201
-2 10 7 0.0980 -0.1151
-2 10 8 -0.0342 0.0524
-2 10 9 0.0533 -0.0048
-2 10 10 -0.0087 -0.0204
-2 10 11 -0.0940 0.1019
-2 10 12 0.0680 -0.1335
-2 10 13 0.1088 -0.0228
-2 10 14 -0.1817 0.2144
-2 10 15 -0.0085 -0.1624
-2 10 16 0.2433 -0.0838
-2 10 17 -0.2237 0.1686
-2 10 18 0.0172 0.0506
-2 10 19 0.0501 -0.2867
-2 10 20 0.1046 0.2368
-2 10 21 -0.2153 0.0026
-2 10 22 0.1061 -0.1061
-2 12 1 0.1444 -0.0750
-2 12 2 0.2828 -0.0230
-2 12 3 -0.1855 0.1816
-2 12 4 -0.2696 -0.1729
-2 12 5 0.4278 -0.0354
-2 12 6 -0.1411 0.1876
-2 12 7 -0.1047 -0.1260
-2 12 8 0.0072 -0.0067
-2 12 9 0.1687 0.0555
-2 12 10 -0.1274 -0.0765
-2 12 11 -0.0080 0.1273
-2 12 12 0.0041 -0.0903
-2 12 13 0.0722 -0.0901
-2 12 14 -0.0254 0.2028
-2 12 15 -0.1036 -0.0509
-2 12 16 0.1191 -0.2018
-2 12 17 -0.0137 0.2321
-2 12 18 -0.0186 -0.0260
-2 12 19 -0.0998 -0.1199
-2 12 20 0.2059 0.0467
-2 14 1 0.2083 -0.2075
-2 14 2 -0.0657 -0.0432
-2 14 3 0.1129 0.1153
-2 14 4 -0.2700 0.0776
-2 14 5 0.1880 -0.2571
-2 14 6 0.0811 0.2062
-2 14 7 -0.1402 -0.0641
-2 14 8 -0.0890 0.0461
-2 14 9 0.2576 -0.0979
-2 14 10 -0.1658 0.0472
-2 14 11 0.0167 0.0615
-2 14 12 -0.0067 -0.0398
-2 14 13 0.0366 -0.1031
-2 14 14 0.0251 0.1451
-2 14 15 -0.0845 0.0047
-2 14 16 0.0127 -0.1588
-2 14 17 0.1067 0.1307
-2 14 18 -0.1023 0.0020
-2 16 1 0.0041 -0.3351
-2 16 2 0.0800 0.2926
-2 16 3 -0.0006 -0.1788
-2 16 4 -0.1335 0.1504
-2 16 5 0.0625 -0.1011
-2 16 6 0.1514 0.0028
-2 16 7 -0.2082 -0.0270
-2 16 8 0.0469 0.1962
-2 16 9 0.0954 -0.2646
-2 16 10 -0.0791 0.1052
-2 16 11 0.0142 0.0644
-2 16 12 0.0044 -0.0223
-2 16 13 -0.0371 -0.1186
-2 16 14 0.1055 0.1112
-2 16 15 -0.0973 0.0433
-2 18 1 -0.1712 -0.1747
-2 18 2 0.4309 0.0649
-2 18 3 -0.2990 -0.0448
-2 18 4 -0.0286 0.1506
-2 18 5 0.1635 -0.1179
-2 18 6 -0.0080 -0.0746
-2 18 7 -0.2036 0.1328
-2 18 8 0.2461 0.0350
-2 18 9 -0.1247 -0.1618
-2 18 10 -0.0154 0.0811
-2 18 11 0.0624 0.0329
-2 18 12 -0.0006 -0.0158
-2 20 1 -0.0992 -0.0317
-2 20 2 0.2335 -0.2805
-2 20 3 -0.1993 0.2412
-2 20 4 0.0646 0.0833
-1 -17 -13 0.0440 -0.0618
-1 -17 -12 0.0481 -0.0339
-1 -17 -11 -0.0379 0.0827
-1 -17 -10 -0.0123 0.1227
-1 -17 -9 0.0813 -0.3308
-1 -15 -16 -0.0121 -0.1496
-1 -15 -15 0.1769 0.0127
-1 -15 -14 -0.1049 0.1664
-1 -15 -13 -0.0321 -0.1492
-1 -15 -12 0.0223 -0.0443
-1 -15 -11 0.0000 0.1302
-1 -15 -10 0.1451 0.0473
-1 -13 -19 -0.0102 -0.0378
-1 -13 -18 0.1416 -0.0754
-1 -13 -17 -0.0558 0.1921
-1 -13 -16 -0.1422 -0.1173
-1 -13 -15 0.1419 -0.0802
-1 -13 -14 0.0713 0.1715
-1 -13 -13 -0.1623 -0.0862
-1 -13 -12 -0.0013 -0.0522
-1 -13 -11 0.1029 0.1320
-1 -13 -10 0.0838 -0.1282
-1 -11 -20 -0.1556 0.0847
-1 -11 -19 0.0767 -0.0434
-1 -11 -18 -0.0207 -0.1097
-1 -11 -17 0.0934 0.1259
-1 -11 -16 -0.1539 0.0305
-1 -11 -15 0.0466 -0.1124
-1 -11 -14 0.1305 0.0141
-1 -11 -13 -0.1459 0.0664
-1 -11 -12 -0.0293 -0.0090
-1 -11 -11 0.1673 -0.0190
-1 -11 -10 -0.0987 -0.0828
-1 -11 -9 -0.0695 0.1091
-1 -11 -1 -0.2461 0.0416
-1 -11 0 0.4509 -0.1159
-1 -9 -22 -0.0266 -0.1467
-1 -9 -21 0.0800 0.0080
-1 -9 -20 -0.0593 0.1848
-1 -9 -19 0.0472 -0.1852
-1 -9 -18 -0.0736 0.0535
-1 -9 -17 0.0630 -0.0104
-1 -9 -16 -0.0092 0.0689
-1 -9 -15 0.0004 -0.0522
-1 -9 -14 -0.0321 -0.0692
-1 -9 -13 0.0015 0.1102
-1 -9 -12 0.0688 0.0196
-1 -9 -11 -0.0391 -0.1533
-1 -9 -10 -0.0644 0.1156
-1 -9 -9 0.0366 0.0300
-1 -9 -8 0.1446 -0.1063
-1 -9 -7 -0.2239 0.0694
-1 -9 -6 0.0769 0.0119
-1 -9 -5 0.0618 -0.1152
-1 -9 -4 0.0214 0.2381
-1 -9 -3 -0.1650 -0.2833
-1 -9 -2 0.1189 0.1614
-1 -9 -1 0.0217 0.0157
-1 -9 0 0.0151 -0.0303
-1 -7 -23 -0.0198 -0.0064
-1 -7 -22 -0.1291 -0.0457
-1 -7 -21 0.0946 -0.0142
-1 -7 -20 0.0632 0.1401
-1 -7 -19 -0.1380 -0.2044
-1 -7 -18 0.0877 0.1186
-1 -7 -17 -0.0394 0.0423
-1 -7 -16 0.0285 -0.0837
-1 -7 -15 0.0374 -0.0486
-1 -7 -14 -0.1389 0.1407
-1 -7 -13 0.1052 -0.0081
-1 -7 -12 0.1017 -0.1748
-1 -7 -11 -0.2607 0.1103
-1 -7 -10 0.1759 0.1097
-1 -7 -9 0.0473 -0.0963
-1 -7 -8 -0.1344 -0.1821
-1 -7 -7 -0.0296 0.2696
-1 -7 -6 0.3012 0.0488
-1 -7 -5 -0.4522 -0.3218
-1 -7 -4 0.3828 0.1086
-1 -7 -3 -0.2101 0.2663
-1 -7 -2 0.1611 -0.1688
-1 -7 -1 -0.3185 -0.3196
-1 -7 0 0.4906 0.4648
-1 -5 -24 0.1404 -0.0380
-1 -5 -23 -0.0980 0.0118
-1 -5 -22 -0.0443 0.0404
-1 -5 -21 0.0871 -0.0708
-1 -5 -20 0.0720 0.0649
-1 -5 -19 -0.2433 -0.0348
-1 -5 -18 0.1732 -0.0358
-1 -5 -17 0.0691 0.1289
-1 -5 -16 -0.1543 -0.1115
-1 -5 -15 -0.0112 -0.0973
-1 -5 -14 0.1185 0.2908
-1 -5 -13 0.0428 -0.1592
-1 -5 -12 -0.1938 -0.2326
-1 -5 -11 0.0108 0.4273
-1 -5 -10 0.2513 -0.1794
-1 -5 -9 -0.0952 -0.1748
-1 -5 -8 -0.3129 0.1667
-1 -5 -7 0.2258 0.1857
-1 -5 -6 0.4821 -0.4679
-1 -5 -5 -0.8845 0.4481
-1 -5 -4 0.3191 -0.2856
-1 -5 -3 0.4351 0.2100
-1 -5 -2 -0.1531 -0.2576
-1 -5 -1 -0.9405 0.3557
-1 -5 0 1.3343 -0.4477
-1 -3 -24 0.0484 -0.0648
-1 -3 -23 -0.0526 0.1542
-1 -3 -22 0.0014 -0.0416
-1 -3 -21 0.0120 -0.1155
-1 -3 -20 0.0678 0.0588
-1 -3 -19 -0.1381 0.1320
-1 -3 -18 0.0456 -0.1532
-1 -3 -17 0.1521 -0.0192
-1 -3 -16 -0.1766 0.1060
-1 -3 -15 -0.0791 -0.0306
-1 -3 -14 0.2950 0.0384
-1 -3 -13 -0.1178 -0.1811
-1 -3 -12 -0.2755 0.1238
-1 -3 -11 0.3614 0.2384
-1 -3 -10 -0.0368 -0.3942
-1 -3 -9 -0.2073 -0.0400
-1 -3 -8 0.0359 0.4884
-1 -3 -7 0.2278 -0.0608
-1 -3 -6 -0.1664 -0.9879
-1 -3 -5 -0.0380 1.3132
-1 -3 -4 -0.0492 -0.3729
-1 -3 -3 0.3159 -0.5451
-1 -3 -2 -0.2547 -0.0098
-1 -3 -1 -0.1379 1.4832
-1 -3 0 0.2571 -1.9309
-1 -1 -24 0.0069 -0.0266
-1 -1 -23 0.1518 0.1220
-1 -1 -22 -0.0968 -0.0558
-1 -1 -21 -0.0878 -0.0650
-1 -1 -20 0.1078 0.0360
-1 -1 -19 0.0448 0.0910
-1 -1 -18 -0.1019 -0.0799
-1 -1 -17 -0.0025 -0.0767
-1 -1 -16 0.0609 0.1204
-1 -1 -15 -0.0261 0.0242
-1 -1 -14 0.0913 -0.0885
-1 -1 -13 -0.2254 -0.0767
-1 -1 -12 0.0950 0.1913
-1 -1 -11 0.3013 -0.0044
-1 -1 -10 -0.3950 -0.2070
-1 -1 -9 -0.1030 0.0452
-1 -1 -8 0.5036 0.2590
-1 -1 -7 0.0235 -0.0872
-1 -1 -6 -1.0671 -0.5235
-1 -1 -5 1.2801 0.7338
-1 -1 -4 -0.2890 -0.1391
-1 -1 -3 -0.5465 -0.4420
-1 -1 -2 -0.0824 0.0478
-1 -1 -1 1.5037 0.9320
-1 -1 0 -1.8762 -1.1807
-1 1 1 0.6881 -0.3846
-1 1 2 0.4113 -0.4591
-1 1 3 -0.0880 0.2024
-1 1 4 -1.0412 0.6657
-1 1 5 1.3894 -0.8866
-1 1 6 -0.5795 0.2447
-1 1 7 -0.2718 0.2994
-1 1 8 0.2468 -0.1285
-1 1 9 0.2824 -0.2623
-1 1 10 -0.4552 0.2135
-1 1 11 0.1331 0.1176
-1 1 12 0.1576 -0.1794
-1 1 13 -0.1228 -0.0509
-1 1 14 -0.0043 0.1363
-1 1 15 -0.0076 0.0455
-1 1 16 0.0417 -0.1535
-1 1 17 0.0491 0.0025
-1 1 18 -0.1291 0.1502
-1 1 19 0.0340 -0.0741
-1 1 20 0.0886 -0.0592
-1 1 21 0.0030 -0.0020
-1 1 22 -0.2118 0.1614
-1 1 23 0.2191 -0.1518
-1 1 24 0.0005 -0.0181
-1 1 25 -0.1245 0.0917
-1 3 1 0.0963 -0.7217
-1 3 2 -0.4894 -0.4896
-1 3 3 0.2939 0.1384
-1 3 4 0.1595 1.1169
-1 3 5 -0.1711 -1.4679
-1 3 6 -0.2115 0.5133
-1 3 7 0.3204 0.4033
-1 3 8 0.0087 -0.2572
-1 3 9 -0.1921 -0.3880
-1 3 10 -0.0964 0.4929
-1 3 11 0.3765 -0.0357
-1 3 12 -0.1650 -0.2433
-1 3 13 -0.2352 0.0759
-1 3 14 0.2417 0.1021
-1 3 15 0.0939 -0.0017
-1 3 16 -0.2389 -0.1102
-1 3 17 0.0347 -0.0234
-1 3 18 0.1539 0.1965
-1 3 19 -0.0934 -0.1281
-1 3 20 -0.0197 -0.0462
-1 3 21 -0.0145 0.0145
-1 3 22 0.0873 0.1828
-1 3 23 -0.0440 -0.2304
-1 3 24 -0.0429 0.0601
-1 3 25 0.0354 0.0622
-1 5 1 -0.4259 -0.4370
-1 5 2 -0.5252 0.3609
-1 5 3 0.1953 -0.2623
-1 5 5 -1.0361 -0.3922
-1 5 6 0.1621 0.3757
-1 5 7 0.5094 -0.1340
-1 5 8 -0.1909 -0.0704
-1 5 9 -0.3959 -0.0433
-1 5 10 0.3247 0.3118
-1 5 11 0.1700 -0.3132
-1 5 12 -0.2828 -0.0042
-1 5 13 -0.0479 0.2273
-1 5 14 0.2080 -0.0980
-1 5 15 0.0107 -0.1254
-1 5 16 -0.1682 0.1154
-1 5 17 -0.0135 0.0325
-1 5 18 0.2417 -0.0410
-1 5 19 -0.2038 -0.0627
-1 5 20 0.0370 0.0471
-1 5 21 -0.0183 0.0805
-1 5 22 0.1247 -0.0912
-1 5 23 -0.1575 -0.0565
-1 5 24 0.0894 0.1479
-1 7 1 -0.4337 0.0155
-1 7 2 0.2468 0.3767
-1 7 3 -0.2121 -0.1241
-1 7 4 0.3742 -0.3790
-1 7 5 -0.4380 0.3737
-1 7 6 0.2098 0.1184
-1 7 7 0.0717 -0.3846
-1 7 8 -0.0544 0.1263
-1 7 9 -0.2040 0.1745
-1 7 10 0.3035 -0.0907
-1 7 11 -0.0787 -0.1422
-1 7 12 -0.1680 0.1287
-1 7 13 0.1202 0.0470
-1 7 14 0.0988 -0.0717
-1 7 15 -0.1428 -0.0328
-1 7 16 -0.0250 0.0177
-1 7 17 0.1003 0.1163
-1 7 18 0.0688 -0.1557
-1 7 19 -0.2397 0.0803
-1 7 20 0.1509 -0.0659
-1 7 21 0.0762 0.1339
-1 7 22 -0.1201 -0.1294
-1 7 23 -0.0725 0.0342
-1 9 1 -0.1978 0.1381
-1 9 2 0.2212 -0.2872
-1 9 3 -0.0203 0.2701
-1 9 4 -0.1226 -0.1464
-1 9 5 0.0123 0.0330
-1 9 6 0.1769 0.0449
-1 9 7 -0.1976 -0.0819
-1 9 8 0.0834 0.0280
-1 9 9 -0.0158 0.0944
-1 9 10 0.0084 -0.1348
-1 9 11 0.0378 0.0101
-1 9 12 -0.0755 0.1357
-1 9 13 -0.0169 -0.1078
-1 9 14 0.1451 -0.0585
-1 9 15 -0.0768 0.1423
-1 9 16 -0.1581 -0.0550
-1 9 17 0.2430 -0.0351
-1 9 18 -0.0549 -0.0454
-1 9 19 -0.1188 0.2125
-1 9 20 0.0214 -0.2337
-1 9 21 0.1743 0.0624
-1 9 22 -0.1573 0.0786
-1 11 1 -0.1460 0.0825
-1 11 2 -0.3026 -0.2016
-1 11 3 0.3385 0.0140
-1 11 4 0.0228 0.2063
-1 11 5 -0.2860 -0.1312
-1 11 6 0.2087 -0.1043
-1 11 7 -0.0394 0.1585
-1 11 8 0.0225 -0.0169
-1 11 9 -0.0557 -0.0763
-1 11 10 -0.0189 0.0610
-1 11 11 0.0949 -0.0774
-1 11 12 -0.0033 0.1178
-1 11 13 -0.1534 -0.0276
-1 11 14 0.1266 -0.1422
-1 11 15 0.0852 0.1316
-1 11 16 -0.2143 0.0979
-1 11 17 0.1193 -0.2367
-1 11 18 0.0114 0.0792
-1 11 19 0.0382 0.1552
-1 11 20 -0.1781 -0.1542
-1 11 21 0.1685 -0.0333
-1 13 1 -0.1586 0.1563
-1 13 2 -0.1359 0.1592
-1 13 3 0.0132 -0.2882
-1 13 4 0.3243 0.1030
-1 13 5 -0.3155 0.1772
-1 13 6 -0.0170 -0.2609
-1 13 7 0.1398 0.1320
-1 13 8 0.0957 0.0028
-1 13 9 -0.2680 -0.0386
-1 13 10 0.1300 0.0571
-1 13 11 0.0364 -0.0961
-1 13 12 0.0307 0.0526
-1 13 13 -0.1447 0.0995
-1 13 14 0.0496 -0.1767
-1 13 15 0.1250 0.0330
-1 13 16 -0.0983 0.1825
-1 13 17 -0.0871 -0.2071
-1 13 18 0.1400 0.0410
-1 13 19 0.0234 0.0664
-1 15 1 -0.0338 0.2180
-1 15 2 0.0727 -0.1100
-1 15 3 -0.2289 0.1070
-1 15 4 0.3091 -0.1955
-1 15 5 -0.0756 0.1665
-1 15 6 -0.2423 -0.0332
-1 15 7 0.2214 0.0337
-1 15 8 0.0940 -0.1971
-1 15 9 -0.2636 0.2542
-1 15 10 0.1299 -0.0752
-1 15 11 0.0216 -0.0991
-1 15 12 0.0017 0.0247
-1 15 13 -0.0356 0.1708
-1 15 14 -0.0585 -0.1856
-1 15 15 0.1215 -0.0125
-1 15 16 -0.0001 0.1579
-1 15 17 -0.1569 -0.0764
-1 17 1 0.0617 0.1337
-1 17 2 -0.2959 -0.2271
-1 17 3 0.2144 0.3193
-1 17 4 0.0576 -0.3062
-1 17 5 -0.1404 0.0545
-1 17 6 -0.0430 0.2036
-1 17 7 0.2186 -0.1133
-1 17 8 -0.1956 -0.2191
-1 17 9 0.0662 0.3336
-1 17 10 0.0228 -0.1043
-1 17 11 -0.0471 -0.1052
-1 17 12 0.0135 0.0385
-1 17 13 0.0897 0.1042
-1 17 14 -0.1826 -0.0586
-1 19 1 0.0365 0.0682
-1 19 2 -0.4056 0.1801
-1 19 3 0.4369 -0.1057
-1 19 4 -0.1318 -0.1722
-1 19 5 -0.1697 0.2021
-1 19 6 0.1723 0.0514
-1 19 7 0.0742 -0.1963
-1 19 8 -0.2694 0.0733
-1 19 9 0.2183 0.0626
0 -18 -12 -0.0551 0.0280
0 -18 -11 0.0724 -0.0783
0 -18 -10 0.0531 -0.0762
0 -16 -15 -0.1547 -0.0468
0 -16 -14 0.1558 -0.1378
0 -16 -13 -0.0366 0.1503
0 -16 -12 -0.0106 0.0455
0 -16 -11 0.0119 -0.1241
0 -16 -10 -0.0825 -0.1210
0 -16 -9 0.1143 0.3869
0 -14 -18 -0.1777 -0.0262
0 -14 -17 0.1461 -0.1521
0 -14 -16 0.0642 0.1764
0 -14 -15 -0.1449 0.0219
0 -14 -14 -0.0082 -0.2085
0 -14 -13 0.1195 0.1631
0 -14 -12 -0.0155 0.0317
0 -14 -11 -0.0466 -0.1224
0 -14 -10 -0.1582 0.0252
0 -14 -9 0.3393 0.1043
0 -12 -20 0.1768 -0.0564
0 -12 -19 -0.0227 0.0542
0 -12 -18 -0.0966 0.1169
0 -12 -17 -0.0147 -0.2297
0 -12 -16 0.1828 0.1058
0 -12 -15 -0.1146 0.0968
0 -12 -14 -0.1292 -0.1308
0 -12 -13 0.2023 0.0156
0 -12 -12 -0.0148 0.0676
0 -12 -11 -0.1178 -0.0879
0 -12 -10 -0.0112 0.1238
0 -10 -22 0.0219 0.1291
0 -10 -21 -0.1270 0.0055
0 -10 -20 0.1018 -0.1902
0 -10 -19 -0.0284 0.1453
0 -10 -18 0.0676 0.0572
0 -10 -17 -0.1720 -0.1078
0 -10 -16 0.1608 -0.0460
0 -10 -15 -0.0099 0.1295
0 -10 -14 -0.1160 0.0003
0 -10 -13 0.0976 -0.1333
0 -10 -12 0.0147 0.0722
0 -10 -11 -0.1030 0.0534
0 -10 -10 0.1017 -0.0427
0 -10 -9 -0.0128 -0.0328
0 -10 -6 -0.1659 0.0076
0 -10 -5 0.0223 -0.1001
0 -10 -4 0.1354 -0.0312
0 -10 -3 -0.1801 0.2928
0 -10 -2 0.0622 -0.3035
0 -10 -1 0.1262 0.0001
0 -10 0 -0.2170 0.1962
0 -8 -23 0.0205 0.0064
0 -8 -22 0.1454 0.0414
0 -8 -21 -0.1084 0.0502
0 -8 -20 -0.0666 -0.1623
0 -8 -19 0.1067 0.1835
0 -8 -18 0.0286 -0.1210
0 -8 -17 -0.0998 0.0532
0 -8 -16 0.0056 -0.0373
0 -8 -15 0.0607 0.0506
0 -8 -14 0.0276 -0.0136
0 -8 -13 -0.1034 -0.0841
0 -8 -12 0.0081 0.1110
0 -8 -11 0.1273 0.0332
0 -8 -10 -0.1124 -0.1963
0 -8 -9 0.0179 0.1174
0 -8 -8 -0.0308 0.1625
0 -8 -7 0.1294 -0.2668
0 -8 -6 -0.1542 -0.0042
0 -8 -5 0.1146 0.3420
0 -8 -4 -0.1634 -0.3392
0 -8 -3 0.2924 0.0739
0 -8 -2 -0.3118 0.0213
0 -8 -1 0.1744 0.1834
0 -8 0 -0.0838 -0.3394
0 -6 -24 -0.1837 0.0383
0 -6 -23 0.1023 0.0261
0 -6 -22 0.0420 -0.0980
0 -6 -21 -0.0668 0.0768
0 -6 -20 -0.0756 -0.0336
0 -6 -19 0.2120 0.0756
0 -6 -18 -0.1672 -0.1083
0 -6 -17 0.0093 -0.0060
0 -6 -16 0.0486 0.1264
0 -6 -15 0.0230 -0.0119
0 -6 -14 -0.0241 -0.2075
0 -6 -13 -0.1155 0.1490
0 -6 -12 0.1470 0.1774
0 -6 -11 0.1116 -0.3037
0 -6 -10 -0.3661 0.0500
0 -6 -9 0.1894 0.1450
0 -6 -8 0.2493 0.0602
0 -6 -7 -0.2611 -0.3189
0 -6 -6 -0.3634 0.1753
0 -6 -5 0.8920 0.1303
0 -6 -4 -0.6186 -0.0322
0 -6 -3 -0.0447 -0.3816
0 -6 -2 0.0787 0.4476
0 -6 -1 0.6444 -0.0047
0 -6 0 -1.1177 -0.2917
0 -4 -24 -0.0474 0.1005
0 -4 -23 0.1388 -0.1330
0 -4 -22 -0.0947 0.0276
0 -4 -21 -0.0234 0.0816
0 -4 -20 -0.0083 -0.0443
0 -4 -19 0.1851 -0.0713
0 -4 -18 -0.1970 0.1044
0 -4 -17 -0.0680 -0.0571
0 -4 -16 0.2372 0.0305
0 -4 -15 -0.0080 0.0044
0 -4 -14 -0.2761 -0.1316
0 -4 -13 0.1063 0.2243
0 -4 -12 0.3055 -0.0423
0 -4 -11 -0.2824 -0.3317
0 -4 -10 -0.1762 0.4421
0 -4 -9 0.2937 -0.0676
0 -4 -8 0.1854 -0.3240
0 -4 -7 -0.4292 0.0839
0 -4 -6 -0.1610 0.6811
0 -4 -5 0.8022 -1.0940
0 -4 -4 -0.4344 0.6383
0 -4 -3 -0.4936 0.0530
0 -4 -2 0.5303 0.0284
0 -4 -1 0.5383 -0.8705
0 -4 0 -1.2238 1.3916
0 -2 -25 0.0438 0.1286
0 -2 -24 0.0095 0.0263
0 -2 -23 -0.0816 -0.2322
0 -2 -22 0.0580 0.1699
0 -2 -21 0.0306 0.0655
0 -2 -20 -0.0720 -0.0921
0 -2 -19 0.0406 -0.1224
0 -2 -18 0.0175 0.1914
0 -2 -17 -0.0773 0.0299
0 -2 -16 0.0961 -0.1777
0 -2 -15 0.0079 0.0135
0 -2 -14 -0.1912 0.1259
0 -2 -13 0.2180 0.0793
0 -2 -12 0.0458 -0.2798
0 -2 -11 -0.3488 -0.0032
0 -2 -10 0.3073 0.4318
0 -2 -9 0.0535 -0.2467
0 -2 -8 -0.2510 -0.3810
0 -2 -7 -0.0520 0.3342
0 -2 -6 0.5745 0.7115
0 -2 -5 -0.7347 -1.4563
0 -2 -4 0.3802 0.7413
0 -2 -3 0.0055 0.5202
0 -2 -2 0.1025 -0.4193
0 -2 -1 -0.6121 -1.1355
0 -2 0 0.9185 2.0912
0 0 2 -0.3235 -0.0193
0 0 3 0.5082 -0.0026
0 0 4 0.8413 0.0199
0 0 5 -1.7182 -0.0176
0 0 6 0.9918 0.0033
0 0 7 0.2442 0.0076
0 0 10 0.5443 0.0067
0 0 11 -0.1896 -0.0127
0 0 12 -0.2310 0.0096
0 0 13 0.1952 0.0007
0 0 14 0.0080 -0.0078
0 0 15 0.0146 0.0049
0 0 16 -0.1068 0.0020
0 0 17 -0.0101 -0.0035
0 0 18 0.1630 0.0006
0 0 19 -0.0553 0.0001
0 0 20 -0.1461 0.0010
0 0 21 0.0639 0.0015
0 0 22 0.2199 -0.0064
0 0 23 -0.2635 0.0062
0 0 24 -0.0089 0.0006
0 0 25 0.1847 -0.0056
0 2 0 0.9185 -2.0912
0 2 1 -0.6121 1.1355
0 2 2 0.1025 0.4193
0 2 3 0.0055 -0.5202
0 2 4 0.3802 -0.7413
0 2 5 -0.7347 1.4563
0 2 6 0.5745 -0.7115
0 2 7 -0.0520 -0.3342
0 2 8 -0.2510 0.3810
0 2 9 0.0535 0.2467
0 2 10 0.3073 -0.4318
0 2 11 -0.3488 0.0032
0 2 12 0.0458 0.2798
0 2 13 0.2180 -0.0793
0 2 14 -0.1912 -0.1259
0 2 15 0.0079 -0.0135
0 2 16 0.0961 0.1777
0 2 17 -0.0773 -0.0299
0 2 18 0.0175 -0.1914
0 2 19 0.0406 0.1224
0 2 20 -0.0720 0.0921
0 2 21 0.0306 -0.0655
0 2 22 0.0580 -0.1699
0 2 23 -0.0816 0.2322
0 2 24 0.0095 -0.0263
0 2 25 0.0438 -0.1286
0 4 1 0.5383 0.8705
0 4 2 0.5303 -0.0284
0 4 3 -0.4936 -0.0530
0 4 4 -0.4344 -0.6383
0 4 5 0.8022 1.0940
0 4 6 -0.1610 -0.6811
0 4 7 -0.4292 -0.0839
0 4 8 0.1854 0.3240
0 4 9 0.2937 0.0676
0 4 10 -0.1762 -0.4421
0 4 11 -0.2824 0.3317
0 4 12 0.3055 0.0423
0 4 13 0.1063 -0.2243
0 4 14 -0.2761 0.1316
0 4 15 -0.0080 -0.0044
0 4 16 0.2372 -0.0305
0 4 17 -0.0680 0.0571
0 4 18 -0.1970 -0.1044
0 4 19 0.1851 0.0713
0 4 20 -0.0083 0.0443
0 4 21 -0.0234 -0.0816
0 4 22 -0.0947 -0.0276
0 4 23 0.1388 0.1330
0 4 24 -0.0474 -0.1005
0 6 1 0.6444 0.0047
0 6 2 0.0787 -0.4476
0 6 3 -0.0447 0.3816
0 6 4 -0.6186 0.0322
0 6 5 0.8920 -0.1303
0 6 6 -0.3634 -0.1753
0 6 7 -0.2611 0.3189
0 6 8 0.2493 -0.0602
0 6 9 0.1894 -0.1450
0 6 10 -0.3661 -0.0500
0 6 11 0.1116 0.3037
0 6 12 0.1470 -0.1774
0 6 13 -0.1155 -0.1490
0 6 14 -0.0241 0.2075
0 6 15 0.0230 0.0119
0 6 16 0.0486 -0.1264
0 6 17 0.0093 0.0060
0 6 18 -0.1672 0.1083
0 6 19 0.2120 -0.0756
0 6 20 -0.0756 0.0336
0 6 21 -0.0668 -0.0768
0 6 22 0.0420 0.0980
0 6 23 0.1023 -0.0261
0 6 24 -0.1837 -0.0383
0 8 3 0.2924 -0.0739
0 8 4 -0.1634 0.3392
0 8 5 0.1146 -0.3420
0 8 6 -0.1542 0.0042
0 8 7 0.1294 0.2668
0 8 8 -0.0308 -0.1625
0 8 9 0.0179 -0.1174
0 8 10 -0.1124 0.1963
0 8 11 0.1273 -0.0332
0 8 12 0.0081 -0.1110
0 8 13 -0.1034 0.0841
0 8 14 0.0276 0.0136
0 8 15 0.0607 -0.0506
0 8 16 0.0056 0.0373
0 8 17 -0.0998 -0.0532
0 8 18 0.0286 0.1210
0 8 19 0.1067 -0.1835
0 8 20 -0.0666 0.1623
0 8 21 -0.1084 -0.0502
0 8 22 0.1454 -0.0414
0 8 23 0.0205 -0.0064
0 10 0 -0.2170 -0.1962
0 10 1 0.1262 -0.0001
0 10 2 0.0622 0.3035
0 10 3 -0.1801 -0.2928
0 10 4 0.1354 0.0312
0 10 5 0.0223 0.1001
0 10 6 -0.1659 -0.0076
0 10 7 0.1981 -0.0611
0 10 8 -0.1147 -0.0029
0 10 9 -0.0128 0.0328
0 10 10 0.1017 0.0427
0 10 11 -0.1030 -0.0534
0 10 12 0.0147 -0.0722
0 10 13 0.0976 0.1333
0 10 14 -0.1160 -0.0003
0 10 15 -0.0099 -0.1295
0 10 16 0.1608 0.0460
0 10 17 -0.1720 0.1078
0 10 18 0.0676 -0.0572
0 10 19 -0.0284 -0.1453
0 10 20 0.1018 0.1902
0 10 21 -0.1270 -0.0055
0 10 22 0.0219 -0.1291
0 12 0 -0.5199 0.1650
0 12 1 0.2051 -0.1300
0 12 2 0.2785 -0.0019
0 12 3 -0.2640 0.1928
0 12 4 -0.1373 -0.2451
0 12 5 0.3097 0.0453
0 12 6 -0.1123 0.2072
0 12 7 -0.0301 -0.2285
0 12 8 -0.0851 0.0344
0 12 9 0.1639 0.1201
0 12 10 -0.0112 -0.1238
0 12 11 -0.1178 0.0879
0 12 12 -0.0148 -0.0676
0 12 13 0.2023 -0.0156
0 12 14 -0.1292 0.1308
0 12 15 -0.1146 -0.0968
0 12 16 0.1828 -0.1058
0 12 17 -0.0147 0.2297
0 12 18 -0.0966 -0.1169
0 12 19 -0.0227 -0.0542
0 12 20 0.1768 0.0564
0 14 0 -0.0820 0.3757
0 14 1 -0.0085 -0.2097
0 14 2 0.0359 -0.0728
0 14 3 0.2356 0.1364
0 14 4 -0.4589 0.0287
0 14 5 0.2142 -0.1673
0 14 6 0.2276 0.1589
0 14 7 -0.2600 -0.1196
0 14 8 -0.1201 0.1318
0 14 9 0.3393 -0.1043
0 14 10 -0.1582 -0.0252
0 14 11 -0.0466 0.1224
0 14 12 -0.0155 -0.0317
0 14 13 0.1195 -0.1631
0 14 14 -0.0082 0.2085
0 14 15 -0.1449 -0.0219
0 14 16 0.0642 -0.1764
0 14 17 0.1461 0.1521
0 14 18 -0.1777 0.0262
0 16 0 0.0175 -0.0104
0 16 1 -0.0865 -0.0098
0 16 2 0.1159 0.1469
0 16 3 0.0729 -0.3892
0 16 4 -0.2497 0.4309
0 16 5 0.1076 -0.1056
0 16 6 0.2028 -0.2248
0 16 7 -0.2743 0.1220
0 16 8 0.0591 0.2610
0 16 9 0.1143 -0.3869
0 16 10 -0.0825 0.1210
0 16 11 0.0119 0.1241
0 16 12 -0.0106 -0.0455
0 16 13 -0.0366 -0.1503
0 16 14 0.1558 0.1378
0 16 15 -0.1547 0.0468
0 18 0 -0.3192 0.0330
0 18 1 0.0727 0.0301
0 18 2 0.3623 -0.0270
0 18 3 -0.4715 -0.2058
0 18 4 0.1660 0.3642
0 18 5 0.1607 -0.1296
0 18 6 -0.1627 -0.2326
0 18 7 -0.0833 0.2318
0 18 8 0.2655 0.0849
0 18 9 -0.2244 -0.2383
0 18 10 0.0531 0.0762
0 18 11 0.0724 0.0783
0 18 12 -0.0551 -0.0280
0 20 2 0.1986 -0.3049
0 20 3 -0.3607 0.2979
0 20 4 0.2320 0.0511
0 20 5 0.0661 -0.2259
1 -17 -14 -0.1826 0.0586
1 -17 -13 0.0897 -0.1042
1 -17 -12 0.0135 -0.0385
1 -17 -11 -0.0471 0.1052
1 -17 -10 0.0228 0.1043
1 -15 -17 -0.1569 0.0764
1 -15 -16 -0.0001 -0.1579
1 -15 -15 0.1215 0.0125
1 -15 -14 -0.0585 0.1856
1 -15 -13 -0.0356 -0.1708
1 -15 -12 0.0017 -0.0247
1 -15 -11 0.0216 0.0991
1 -15 -10 0.1299 0.0752
1 -13 -19 0.0234 -0.0664
1 -13 -18 0.1400 -0.0410
1 -13 -17 -0.0871 0.2071
1 -13 -16 -0.0983 -0.1825
1 -13 -15 0.1250 -0.0330
1 -13 -14 0.0496 0.1767
1 -13 -13 -0.1447 -0.0995
1 -13 -12 0.0307 -0.0526
1 -13 -11 0.0364 0.0961
1 -13 -10 0.1300 -0.0571
1 -11 -21 0.1685 0.0333
1 -11 -20 -0.1781 0.1542
1 -11 -19 0.0382 -0.1552
1 -11 -18 0.0114 -0.0792
1 -11 -17 0.1193 0.2367
1 -11 -16 -0.2143 -0.0979
1 -11 -15 0.0852 -0.1316
1 -11 -14 0.1266 0.1422
1 -11 -13 -0.1534 0.0276
1 -11 -12 -0.0033 -0.1178
1 -11 -11 0.0949 0.0774
1 -11 -2 -0.3026 0.2016
1 -11 -1 -0.1460 -0.0825
1 -9 -22 -0.1573 -0.0786
1 -9 -21 0.1743 -0.0624
1 -9 -20 0.0214 0.2337
1 -9 -19 -0.1188 -0.2125
1 -9 -18 -0.0549 0.0454
1 -9 -17 0.2430 0.0351
1 -9 -16 -0.1581 0.0550
1 -9 -15 -0.0768 -0.1423
1 -9 -14 0.1451 0.0585
1 -9 -13 -0.0169 0.1078
1 -9 -12 -0.0755 -0.1357
1 -9 -11 0.0378 -0.0101
1 -9 -10 0.0084 0.1348
1 -9 -8 0.0834 -0.0280
1 -9 -7 -0.1976 0.0819
1 -9 -6 0.1769 -0.0449
1 -9 -5 0.0123 -0.0330
1 -9 -4 -0.1226 0.1464
1 -9 -3 -0.0203 -0.2701
1 -9 -2 0.2212 0.2872
1 -9 -1 -0.1978 -0.1381
1 -7 -23 -0.0725 -0.0342
1 -7 -22 -0.1201 0.1294
1 -7 -21 0.0762 -0.1339
1 -7 -20 0.1509 0.0659
1 -7 -19 -0.2397 -0.0803
1 -7 -18 0.0688 0.1557
1 -7 -17 0.1003 -0.1163
1 -7 -16 -0.0250 -0.0177
1 -7 -15 -0.1428 0.0328
1 -7 -14 0.0988 0.0717
1 -7 -13 0.1202 -0.0470
1 -7 -12 -0.1680 -0.1287
1 -7 -11 -0.0787 0.1422
1 -7 -10 0.3035 0.0907
1 -7 -9 -0.2040 -0.1745
1 -7 -8 -0.0544 -0.1263
1 -7 -7 0.0717 0.3846
1 -7 -6 0.2098 -0.1184
1 -7 -5 -0.4380 -0.3737
1 -7 -4 0.3742 0.3790
1 -7 -3 -0.2121 0.1241
1 -7 -2 0.2468 -0.3767
1 -7 -1 -0.4337 -0.0155
1 -5 -24 0.0894 -0.1479
1 -5 -23 -0.1575 0.0565
1 -5 -22 0.1247 0.0912
1 -5 -21 -0.0183 -0.0805
1 -5 -20 0.0370 -0.0471
1 -5 -19 -0.2038 0.0627
1 -5 -18 0.2417 0.0410
1 -5 -17 -0.0135 -0.0325
1 -5 -16 -0.1682 -0.1154
1 -5 -15 0.0107 0.1254
1 -5 -14 0.2080 0.0980
1 -5 -13 -0.0479 -0.2273
1 -5 -12 -0.2828 0.0042
1 -5 -11 0.1700 0.3132
1 -5 -10 0.3247 -0.3118
1 -5 -9 -0.3959 0.0433
1 -5 -8 -0.1909 0.0704
1 -5 -7 0.5094 0.1340
1 -5 -6 0.1621 -0.3757
1 -5 -5 -1.0361 0.3922
1 -5 -4 0.8396 -0.2793
1 -5 -3 0.1953 0.2623
1 -5 -2 -0.5252 -0.3609
1 -5 -1 -0.4259 0.4370
1 -3 -25 0.0354 -0.0622
1 -3 -24 -0.0429 -0.0601
1 -3 -23 -0.0440 0.2304
1 -3 -22 0.0873 -0.1828
1 -3 -21 -0.0145 -0.0145
1 -3 -20 -0.0197 0.0462
1 -3 -19 -0.0934 0.1281
1 -3 -18 0.1539 -0.1965
1 -3 -17 0.0347 0.0234
1 -3 -16 -0.2389 0.1102
1 -3 -15 0.0939 0.0017
1 -3 -14 0.2417 -0.1021
1 -3 -13 -0.2352 -0.0759
1 -3 -12 -0.1650 0.2433
1 -3 -11 0.3765 0.0357
1 -3 -10 -0.0964 -0.4929
1 -3 -9 -0.1921 0.3880
1 -3 -8 0.0087 0.2572
1 -3 -7 0.3204 -0.4033
1 -3 -6 -0.2115 -0.5133
1 -3 -5 -0.1711 1.4679
1 -3 -4 0.1595 -1.1169
1 -3 -3 0.2939 -0.1384
1 -3 -2 -0.4894 0.4896
1 -3 -1 0.0963 0.7217
1 -1 -25 -0.1245 -0.0917
1 -1 -24 0.0005 0.0181
1 -1 -23 0.2191 0.1518
1 -1 -22 -0.2118 -0.1614
1 -1 -21 0.0030 0.0020
1 -1 -20 0.0886 0.0592
1 -1 -19 0.0340 0.0741
1 -1 -18 -0.1291 -0.1502
1 -1 -17 0.0491 -0.0025
1 -1 -16 0.0417 0.1535
1 -1 -15 -0.0076 -0.0455
1 -1 -14 -0.0043 -0.1363
1 -1 -13 -0.1228 0.0509
1 -1 -12 0.1576 0.1794
1 -1 -11 0.1331 -0.1176
1 -1 -10 -0.4552 -0.2135
1 -1 -9 0.2824 0.2623
1 -1 -8 0.2468 0.1285
1 -1 -7 -0.2718 -0.2994
1 -1 -6 -0.5795 -0.2447
1 -1 -5 1.3894 0.8866
1 -1 -4 -1.0412 -0.6657
1 -1 -3 -0.0880 -0.2024
1 -1 -2 0.4113 0.4591
1 -1 -1 0.6881 0.3846
1 1 0 -1.8762 1.1807
1 1 1 1.5037 -0.9320
1 1 2 -0.0824 -0.0478
1 1 3 -0.5465 0.4420
1 1 4 -0.2890 0.1391
1 1 5 1.2801 -0.7338
1 1 6 -1.0671 0.5235
1 1 7 0.0235 0.0872
1 1 8 0.5036 -0.2590
1 1 9 -0.1030 -0.0452
1 1 10 -0.3950 0.2070
1 1 11 0.3013 0.0044
1 1 12 0.0950 -0.1913
1 1 13 -0.2254 0.0767
1 1 14 0.0913 0.0885
1 1 15 -0.0261 -0.0242
1 1 16 0.0609 -0.1204
1 1 17 -0.0025 0.0767
1 1 18 -0.1019 0.0799
1 1 19 0.0448 -0.0910
1 1 20 0.1078 -0.0360
1 1 21 -0.0878 0.0650
1 1 22 -0.0968 0.0558
1 1 23 0.1518 -0.1220
1 1 24 0.0069 0.0266
1 3 0 0.2571 1.9309
1 3 1 -0.1379 -1.4832
1 3 2 -0.2547 0.0098
1 3 3 0.3159 0.5451
1 3 4 -0.0492 0.3729
1 3 5 -0.0380 -1.3132
1 3 6 -0.1664 0.9879
1 3 7 0.2278 0.0608
1 3 8 0.0359 -0.4884
1 3 9 -0.2073 0.0400
1 3 10 -0.0368 0.3942
1 3 11 0.3614 -0.2384
1 3 12 -0.2755 -0.1238
1 3 13 -0.1178 0.1811
1 3 14 0.2950 -0.0384
1 3 15 -0.0791 0.0306
1 3 16 -0.1766 -0.1060
1 3 17 0.1521 0.0192
1 3 18 0.0456 0.1532
1 3 19 -0.1381 -0.1320
1 3 20 0.0678 -0.0588
1 3 21 0.0120 0.1155
1 3 22 0.0014 0.0416
1 3 23 -0.0526 -0.1542
1 3 24 0.0484 0.0648
1 5 0 1.3343 0.4477
1 5 1 -0.9405 -0.3557
1 5 2 -0.1531 0.2576
1 5 3 0.4351 -0.2100
1 5 4 0.3191 0.2856
1 5 5 -0.8845 -0.4481
1 5 6 0.4821 0.4679
1 5 7 0.2258 -0.1857
1 5 8 -0.3129 -0.1667
1 5 9 -0.0952 0.1748
1 5 10 0.2513 0.1794
1 5 11 0.0108 -0.4273
1 5 12 -0.1938 0.2326
1 5 13 0.0428 0.1592
1 5 14 0.1185 -0.2908
1 5 15 -0.0112 0.0973
1 5 16 -0.1543 0.1115
1 5 17 0.0691 -0.1289
1 5 18 0.1732 0.0358
1 5 19 -0.2433 0.0348
1 5 20 0.0720 -0.0649
1 5 21 0.0871 0.0708
1 5 22 -0.0443 -0.0404
1 5 23 -0.0980 -0.0118
1 5 24 0.1404 0.0380
1 7 0 0.4906 -0.4648
1 7 1 -0.3185 0.3196
1 7 2 0.1611 0.1688
1 7 3 -0.2101 -0.2663
1 7 4 0.3828 -0.1086
1 7 5 -0.4522 0.3218
1 7 6 0.3012 -0.0488
1 7 7 -0.0296 -0.2696
1 7 8 -0.1344 0.1821
1 7 9 0.0473 0.0963
1 7 10 0.1759 -0.1097
1 7 11 -0.2607 -0.1103
1 7 12 0.1017 0.1748
1 7 13 0.1052 0.0081
1 7 14 -0.1389 -0.1407
1 7 15 0.0374 0.0486
1 7 16 0.0285 0.0837
1 7 17 -0.0394 -0.0423
1 7 18 0.0877 -0.1186
1 7 19 -0.1380 0.2044
1 7 20 0.0632 -0.1401
1 7 21 0.0946 0.0142
1 7 22 -0.1291 0.0457
1 7 23 -0.0198 0.0064
1 9 0 0.0151 0.0303
1 9 1 0.0217 -0.0157
1 9 2 0.1189 -0.1614
1 9 3 -0.1650 0.2833
1 9 4 0.0214 -0.2381
1 9 5 0.0618 0.1152
1 9 6 0.0769 -0.0119
1 9 7 -0.2239 -0.0694
1 9 8 0.1446 0.1063
1 9 9 0.0366 -0.0300
1 9 10 -0.0644 -0.1156
1 9 11 -0.0391 0.1533
1 9 12 0.0688 -0.0196
1 9 13 0.0015 -0.1102
1 9 14 -0.0321 0.0692
1 9 15 0.0004 0.0522
1 9 16 -0.0092 -0.0689
1 9 17 0.0630 0.0104
1 9 18 -0.0736 -0.0535
1 9 19 0.0472 0.1852
1 9 20 -0.0593 -0.1848
1 9 21 0.0800 -0.0080
1 9 22 -0.0266 0.1467
1 11 0 0.4509 0.1159
1 11 1 -0.2461 -0.0416
1 11 2 -0.1635 -0.1681
1 11 3 0.2839 0.1279
1 11 4 -0.0850 0.1244
1 11 5 -0.1059 -0.1797
1 11 6 0.1387 -0.0566
1 11 7 -0.1340 0.2143
1 11 8 0.1463 -0.0749
1 11 9 -0.0695 -0.1091
1 11 10 -0.0987 0.0828
1 11 11 0.1673 0.0190
1 11 12 -0.0293 0.0090
1 11 13 -0.1459 -0.0664
1 11 14 0.1305 -0.0141
1 11 15 0.0466 0.1124
1 11 16 -0.1539 -0.0305
1 11 17 0.0934 -0.1259
1 11 18 -0.0207 0.1097
1 11 19 0.0767 0.0434
1 11 20 -0.1556 -0.0847
1 13 0 0.3535 -0.3434
1 13 1 -0.0948 0.2477
1 13 2 -0.1912 0.0101
1 13 3 0.0101 -0.2089
1 13 4 0.3528 0.2043
1 13 5 -0.3059 -0.0128
1 13 6 -0.0713 -0.2017
1 13 7 0.1881 0.2608
1 13 8 0.0831 -0.1396
1 13 9 -0.2590 -0.0304
1 13 10 0.0838 0.1282
1 13 11 0.1029 -0.1320
1 13 12 -0.0013 0.0522
1 13 13 -0.1623 0.0862
1 13 14 0.0713 -0.1715
1 13 15 0.1419 0.0802
1 13 16 -0.1422 0.1173
1 13 17 -0.0558 -0.1921
1 13 18 0.1416 0.0754
1 13 19 -0.0102 0.0378
1 15 0 -0.0394 -0.2017
1 15 1 0.1933 0.0373
1 15 2 -0.1393 0.0040
1 15 3 -0.2359 0.1862
1 15 4 0.4854 -0.3153
1 15 5 -0.2051 0.1509
1 15 6 -0.2839 0.0788
1 15 7 0.3610 -0.0333
1 15 8 -0.0081 -0.2032
1 15 9 -0.2408 0.2596
1 15 10 0.1451 -0.0473
1 15 11 0.0000 -0.1302
1 15 12 0.0223 0.0443
1 15 13 -0.0321 0.1492
1 15 14 -0.1049 -0.1664
1 15 15 0.1769 -0.0127
1 15 16 -0.0121 0.1496
1 17 0 0.1463 0.0471
1 17 1 -0.0244 -0.2062
1 17 2 -0.2303 0.0381
1 17 3 0.2403 0.4028
1 17 4 -0.0145 -0.5606
1 17 5 -0.1106 0.1517
1 17 6 -0.0045 0.3284
1 17 7 0.1563 -0.2810
1 17 8 -0.1635 -0.1427
1 17 9 0.0813 0.3308
1 17 10 -0.0123 -0.1227
1 17 11 -0.0379 -0.0827
1 17 12 0.0481 0.0339
1 17 13 0.0440 0.0618
1 19 0 0.2927 -0.2106
1 19 1 -0.2147 -0.0021
1 19 2 -0.1948 0.2090
1 19 3 0.4801 -0.0548
1 19 4 -0.3292 -0.2098
1 19 5 -0.0613 0.1595
1 19 6 0.2489 0.1105
1 19 7 -0.0857 -0.1882
1 19 8 -0.1652 0.0244
1 19 9 0.2189 0.0713
2 -18 -12 -0.0006 0.0158
2 -18 -11 0.0624 -0.0329
2 -18 -10 -0.0154 -0.0811
2 -18 -9 -0.1247 0.1618
2 -16 -15 -0.0973 -0.0433
2 -16 -14 0.1055 -0.1112
2 -16 -13 -0.0371 0.1186
2 -16 -12 0.0044 0.0223
2 -16 -11 0.0142 -0.0644
2 -14 -18 -0.1023 -0.0020
2 -14 -17 0.1067 -0.1307
2 -14 -16 0.0127 0.1588
2 -14 -15 -0.0845 -0.0047
2 -14 -14 0.0251 -0.1451
2 -14 -13 0.0366 0.1031
2 -14 -12 -0.0067 0.0398
2 -14 -11 0.0167 -0.0615
2 -14 -10 -0.1658 -0.0472
2 -12 -20 0.2059 -0.0467
2 -12 -19 -0.0998 0.1199
2 -12 -18 -0.0186 0.0260
2 -12 -17 -0.0137 -0.2321
2 -12 -16 0.1191 0.2018
2 -12 -15 -0.1036 0.0509
2 -12 -14 -0.0254 -0.2028
2 -12 -13 0.0722 0.0901
2 -12 -12 0.0041 0.0903
2 -12 -11 -0.0080 -0.1273
2 -12 -10 -0.1274 0.0765
2 -10 -22 0.1061 0.1061
2 -10 -21 -0.2153 -0.0026
2 -10 -20 0.1046 -0.2368
2 -10 -19 0.0501 0.2867
2 -10 -18 0.0172 -0.0506
2 -10 -17 -0.2237 -0.1686
2 -10 -16 0.2433 0.0838
2 -10 -15 -0.0085 0.1624
2 -10 -14 -0.1817 -0.2144
2 -10 -13 0.1088 0.0228
2 -10 -12 0.0680 0.1335
2 -10 -11 -0.0940 -0.1019
2 -10 -10 -0.0087 0.0204
2 -10 -9 0.0533 0.0048
2 -10 -5 0.1682 -0.2017
2 -10 -4 0.0696 0.2088
2 -10 -3 -0.2153 0.1208
2 -10 -2 0.0729 -0.3714
2 -10 -1 0.1685 0.1637
2 -8 -23 0.0731 0.0248
2 -8 -22 0.1858 -0.0618
2 -8 -21 -0.1568 0.1501
2 -8 -20 -0.1549 -0.1901
2 -8 -19 0.2970 0.1741
2 -8 -18 -0.0383 -0.1305
2 -8 -17 -0.2507 0.0724
2 -8 -16 0.1434 -0.0389
2 -8 -15 0.1946 0.0627
2 -8 -14 -0.2686 -0.0748
2 -8 -13 0.0081 -0.0129
2 -8 -12 0.1715 0.1209
2 -8 -11 -0.0408 -0.0757
2 -8 -10 -0.1449 -0.0925
2 -8 -9 0.1337 0.1330
2 -8 -8 -0.0649 0.0538
2 -8 -7 0.1329 -0.2244
2 -8 -6 -0.1967 0.1221
2 -8 -5 0.0640 0.1482
2 -8 -4 0.0780 -0.2661
2 -8 -3 0.0738 0.1375
2 -8 -2 -0.3774 0.0099
2 -8 -1 0.3967 0.0245
2 -6 -24 -0.1889 0.1385
2 -6 -23 0.1252 -0.0151
2 -6 -22 -0.0218 -0.1818
2 -6 -21 0.0197 0.1390
2 -6 -20 -0.1686 0.0624
2 -6 -19 0.2951 -0.0680
2 -6 -18 -0.1907 -0.1303
2 -6 -17 -0.0532 0.1613
2 -6 -16 0.1063 0.0729
2 -6 -15 0.1093 -0.2009
2 -6 -14 -0.2371 0.0188
2 -6 -13 0.0134 0.1445
2 -6 -12 0.2545 0.0061
2 -6 -11 -0.1071 -0.2173
2 -6 -10 -0.3029 0.1387
2 -6 -9 0.3572 0.0476
2 -6 -8 0.0675 0.0573
2 -6 -7 -0.3172 -0.3311
2 -6 -6 -0.0850 0.2799
2 -6 -5 0.6637 0.1105
2 -6 -4 -0.6444 -0.2579
2 -6 -3 0.1001 -0.1184
2 -6 -2 0.1457 0.5086
2 -6 -1 0.2809 -0.3551
2 -4 -25 0.0041 -0.0520
2 -4 -24 0.0197 0.1450
2 -4 -23 0.1108 -0.1483
2 -4 -22 -0.1740 0.0446
2 -4 -21 0.0469 0.0010
2 -4 -20 0.0262 0.0942
2 -4 -19 0.1448 -0.1732
2 -4 -18 -0.2767 0.0900
2 -4 -17 0.0465 0.0351
2 -4 -16 0.2723 -0.0015
2 -4 -15 -0.1693 -0.1282
2 -4 -14 -0.2147 0.1048
2 -4 -13 0.2312 0.0936
2 -4 -12 0.1911 -0.1633
2 -4 -11 -0.3521 -0.0888
2 -4 -10 -0.0536 0.3882
2 -4 -9 0.3404 -0.3127
2 -4 -8 0.0536 -0.0700
2 -4 -7 -0.5164 0.1826
2 -4 -6 0.1549 0.2872
2 -4 -5 0.6768 -0.8492
2 -4 -4 -0.7632 0.7871
2 -4 -3 -0.1032 -0.1753
2 -4 -2 0.6924 -0.1288
2 -4 -1 -0.1247 -0.3640
2 -2 -25 0.0148 0.0568
2 -2 -24 0.0523 0.0076
2 -2 -23 -0.0881 -0.2055
2 -2 -22 0.0550 0.2258
2 -2 -21 -0.0268 -0.0354
2 -2 -20 0.0316 -0.0364
2 -2 -19 -0.0129 -0.1492
2 -2 -18 -0.0191 0.2637
2 -2 -17 -0.0218 -0.0413
2 -2 -16 0.1088 -0.2252
2 -2 -15 -0.0904 0.1191
2 -2 -14 -0.0575 0.1806
2 -2 -13 0.1419 -0.1454
2 -2 -12 -0.0175 -0.1894
2 -2 -11 -0.1939 0.2010
2 -2 -10 0.2578 0.2540
2 -2 -9 -0.1186 -0.4466
2 -2 -8 -0.0444 -0.0610
2 -2 -7 0.0081 0.4831
2 -2 -6 0.2650 0.1196
2 -2 -5 -0.5427 -1.1979
2 -2 -4 0.5183 1.2454
2 -2 -3 -0.1927 -0.0507
2 -2 -2 -0.0206 -0.7425
2 -2 -1 -0.2274 -0.0950
2 0 0 1.7748 0.0521
2 0 1 -1.9543 -0.0170
2 0 2 0.4621 -0.0273
2 0 3 0.7239 0.0269
2 0 4 -0.1953 0.0088
2 0 5 -1.0478 -0.0300
2 0 6 1.2202 0.0186
2 0 7 -0.2301 -0.0007
2 0 8 -0.5083 -0.0025
2 0 9 0.2473 -0.0009
2 0 10 0.2813 -0.0005
2 0 11 -0.2454 0.0007
2 0 12 -0.1347 0.0060
2 0 13 0.2279 -0.0108
2 0 14 -0.0344 0.0059
2 0 15 -0.0202 0.0015
2 0 16 -0.1065 -0.0024
2 0 17 0.1044 0.0007
2 0 18 0.0550 -0.0024
2 0 19 -0.0891 0.0028
2 0 20 -0.0497 0.0041
2 0 21 0.0968 -0.0100
2 0 22 0.0302 0.0032
2 0 23 -0.0959 0.0113
2 0 24 -0.0159 -0.0149
2 2 0 0.7682 -1.4743
2 2 1 -0.7817 1.6051
2 2 2 0.2393 -0.3293
2 2 3 0.1982 -0.6301
2 2 4 0.0103 0.1634
2 2 5 -0.5493 0.8214
2 2 6 0.6735 -0.9059
2 2 7 -0.2069 0.1254
2 2 8 -0.2703 0.3809
2 2 9 0.2362 -0.1371
2 2 10 0.1364 -0.2091
2 2 11 -0.3225 0.0925
2 2 12 0.1478 0.1890
2 2 13 0.1109 -0.1561
2 2 14 -0.1844 -0.0595
2 2 15 0.0889 0.0532
2 2 16 0.0267 0.1346
2 2 17 -0.0773 -0.1455
2 2 18 0.0479 -0.0555
2 2 19 0.0312 0.1485
2 2 20 -0.0765 -0.0158
2 2 21 0.0334 -0.0955
2 2 22 0.0278 0.0181
2 2 23 -0.0071 0.0868
2 2 24 -0.0561 -0.0445
2 4 0 -0.7707 -1.0780
2 4 1 0.8451 1.0252
2 4 2 -0.0717 -0.2724
2 4 3 -0.4393 -0.2352
2 4 4 0.1369 -0.0903
2 4 5 0.3346 0.7369
2 4 6 -0.2760 -0.8205
2 4 7 -0.0832 0.2287
2 4 8 0.1473 0.3228
2 4 9 0.0651 -0.2685
2 4 10 -0.0766 -0.1607
2 4 11 -0.1867 0.3711
2 4 12 0.2905 -0.1781
2 4 13 -0.0320 -0.1061
2 4 14 -0.2258 0.1914
2 4 15 0.1231 -0.1083
2 4 16 0.1616 0.0069
2 4 17 -0.2070 0.0651
2 4 18 -0.0358 -0.1028
2 4 19 0.2206 0.0658
2 4 20 -0.1298 0.0312
2 4 21 -0.0580 -0.0838
2 4 22 0.0781 0.0426
2 4 23 0.0515 0.0150
2 6 0 -0.7822 0.0893
2 6 1 0.6832 -0.2320
2 6 2 -0.1507 -0.0584
2 6 3 -0.1168 0.2937
2 6 4 -0.1544 -0.1979
2 6 5 0.5244 0.0585
2 6 6 -0.4857 -0.1322
2 6 7 0.0868 0.2047
2 6 8 0.2139 -0.0358
2 6 9 -0.1463 -0.1478
2 6 10 -0.1040 0.0076
2 6 11 0.2065 0.3024
2 6 12 -0.0955 -0.3239
2 6 13 -0.0359 -0.0077
2 6 14 0.0578 0.2646
2 6 15 -0.0387 -0.1509
2 6 16 0.0480 -0.1211
2 6 17 -0.0112 0.1873
2 6 18 -0.1226 -0.0099
2 6 19 0.2155 -0.1588
2 6 20 -0.1137 0.1445
2 6 21 -0.0895 -0.0220
2 6 22 0.1484 -0.0409
2 6 23 -0.0065 -0.0039
2 8 0 -0.0905 0.1502
2 8 1 -0.0883 -0.1718
2 8 2 -0.0825 0.0729
2 8 3 0.2840 -0.0204
2 8 4 -0.2285 0.0991
2 8 5 0.0979 -0.1781
2 8 6 -0.1370 0.1014
2 8 7 0.1982 0.0768
2 8 8 -0.0590 -0.1546
2 8 9 -0.1099 0.0557
2 8 10 0.0134 0.0758
2 8 11 0.2288 -0.0835
2 8 12 -0.2444 0.0023
2 8 13 0.0041 0.0255
2 8 14 0.1554 0.0254
2 8 15 -0.0698 -0.0420
2 8 16 -0.0679 -0.0207
2 8 17 0.0804 0.0389
2 8 18 -0.0302 0.0917
2 8 19 0.0076 -0.2479
2 8 20 0.0226 0.2082
2 8 21 -0.0742 0.0198
2 8 22 0.0640 -0.1660
2 10 0 -0.2143 -0.2257
2 10 1 0.0864 0.2233
2 10 2 0.0133 0.1340
2 10 3 -0.0330 -0.2990
2 10 4 0.0555 0.0850
2 10 5 -0.0558 0.1058
2 10 6 -0.0573 -0.0020
2 10 7 0.2051 -0.1338
2 10 8 -0.1971 0.0359
2 10 9 0.0266 0.1012
2 10 10 0.1050 -0.0106
2 10 11 -0.0777 -0.1606
2 10 12 -0.0155 0.1257
2 10 13 0.0489 0.0406
2 10 14 -0.0194 -0.0592
2 10 15 -0.0132 -0.0633
2 10 16 0.0257 0.0898
2 10 17 -0.0358 0.0007
2 10 18 0.0716 -0.0027
2 10 19 -0.1321 -0.1069
2 10 20 0.1499 0.1137
2 10 21 -0.0555 0.0353
2 12 0 -0.4864 0.0691
2 12 1 0.2722 -0.1010
2 12 2 0.1389 0.1337
2 12 3 -0.1747 0.0051
2 12 4 -0.0961 -0.2237
2 12 5 0.1977 0.1999
2 12 6 -0.0448 0.1021
2 12 7 -0.0253 -0.3101
2 12 8 -0.0987 0.1830
2 12 9 0.1413 0.0598
2 12 10 0.0334 -0.1252
2 12 11 -0.1728 0.0532
2 12 12 0.0660 -0.0176
2 12 13 0.1087 -0.0017
2 12 14 -0.0813 0.0818
2 12 15 -0.0898 -0.1198
2 12 16 0.1445 0.0074
2 12 17 -0.0389 0.1259
2 12 18 -0.0227 -0.1068
2 12 19 -0.0554 0.0101
2 14 0 -0.1749 0.3137
2 14 1 -0.1297 -0.1850
2 14 2 0.2424 0.0326
2 14 3 0.1247 -0.0066
2 14 4 -0.4979 0.0337
2 14 5 0.3144 -0.0332
2 14 6 0.1895 0.0581
2 14 7 -0.3378 -0.1425
2 14 8 0.0312 0.1870
2 14 9 0.2051 -0.0969
2 14 10 -0.1015 -0.0662
2 14 11 -0.0408 0.1471
2 14 12 -0.0200 -0.0688
2 14 13 0.0813 -0.0860
2 14 14 0.0537 0.1489
2 14 15 -0.1899 -0.0411
2 14 16 0.0896 -0.1189
2 14 17 0.1100 0.1445
2 16 0 -0.0167 0.0868
2 16 1 -0.1548 0.2166
2 16 2 0.2352 -0.1195
2 16 3 -0.0077 -0.3332
2 16 4 -0.2522 0.5380
2 16 5 0.1632 -0.1947
2 16 6 0.1588 -0.2372
2 16 7 -0.2823 0.2203
2 16 8 0.1111 0.1114
2 16 9 0.0564 -0.2485
2 16 10 -0.0576 0.0741
2 16 11 0.0347 0.0814
2 16 12 -0.0606 -0.0226
2 16 13 0.0009 -0.0752
2 16 14 0.1525 0.0244
2 18 0 -0.1859 0.0663
2 18 1 0.2022 0.2089
2 18 2 0.1215 -0.2074
2 18 3 -0.3673 -0.1719
2 18 4 0.2610 0.4154
2 18 5 0.0145 -0.1559
2 18 6 -0.1321 -0.2479
2 18 7 0.0337 0.2687
2 18 8 0.0984 0.0181
2 18 9 -0.1280 -0.1564
2 18 10 0.0683 0.0414
2 20 0 -0.1205 0.2441
2 20 1 0.1941 -0.0765
2 20 2 0.0055 -0.1817
2 20 3 -0.2697 0.1653
3 -19 -8 -0.1174 -0.1156
3 -17 -13 0.0669 -0.0254
3 -17 -12 -0.0158 -0.0148
3 -17 -11 -0.0299 -0.0119
3 -17 -10 0.0548 0.1241
3 -17 -9 0.0000 -0.1568
3 -15 -17 -0.0843 0.0863
3 -15 -16 0.0244 -0.1083
3 -15 -15 0.0455 0.0165
3 -15 -14 -0.0650 0.0724
3 -15 -13 0.0475 -0.0388
3 -15 -12 -0.0166 -0.0427
3 -15 -11 -0.0569 0.0107
3 -15 -10 0.1561 0.1134
3 -15 -9 -0.1486 -0.1522
3 -13 -19 0.1193 -0.0156
3 -13 -18 -0.0448 -0.0244
3 -13 -17 -0.0115 0.1585
3 -13 -16 0.0010 -0.1842
3 -13 -15 0.0429 0.0124
3 -13 -14 -0.0694 0.1543
3 -13 -13 0.0767 -0.1059
3 -13 -12 -0.0476 -0.0604
3 -13 -11 -0.0742 0.1069
3 -13 -10 0.2293 -0.0185
3 -11 -21 0.1649 0.0681
3 -11 -20 -0.1902 0.1164
3 -11 -19 0.1066 -0.2684
3 -11 -18 -0.0622 0.1216
3 -11 -17 0.1256 0.1791
3 -11 -16 -0.1640 -0.2235
3 -11 -15 0.0612 -0.0658
3 -11 -14 0.0684 0.3026
3 -11 -13 -0.0462 -0.1979
3 -11 -12 -0.0661 -0.0679
3 -11 -11 0.0456 0.1860
3 -11 -10 0.1116 -0.1340
3 -11 -9 -0.1550 0.0423
3 -9 -22 -0.1409 -0.0190
3 -9 -21 0.2113 -0.0659
3 -9 -20 0.0258 0.2615
3 -9 -19 -0.2322 -0.3397
3 -9 -18 0.0645 0.1776
3 -9 -17 0.2614 0.0457
3 -9 -16 -0.2539 -0.0576
3 -9 -15 -0.1098 -0.1270
3 -9 -14 0.3387 0.2205
3 -9 -13 -0.1581 -0.0829
3 -9 -12 -0.1225 -0.0953
3 -9 -11 0.1323 0.1125
3 -9 -10 0.0379 -0.0306
3 -9 -9 -0.1064 -0.0055
3 -9 -8 0.0905 0.0035
3 -9 -6 0.2171 -0.0559
3 -9 -5 -0.0403 0.1743
3 -9 -4 -0.2137 -0.1546
3 -9 -3 0.1576 -0.0790
3 -9 -2 0.1822 0.2478
3 -9 -1 -0.3322 -0.0933
3 -7 -23 -0.1201 -0.0006
3 -7 -22 -0.0953 0.1354
3 -7 -21 0.0588 -0.1588
3 -7 -20 0.2504 0.0552
3 -7 -19 -0.4216 -0.0401
3 -7 -18 0.1718 0.1521
3 -7 -17 0.1876 -0.1644
3 -7 -16 -0.1536 -0.0071
3 -7 -15 -0.2196 0.1338
3 -7 -14 0.3766 -0.0594
3 -7 -13 -0.0868 -0.0396
3 -7 -12 -0.2190 -0.0224
3 -7 -11 0.1211 0.1154
3 -7 -10 0.1724 -0.0506
3 -7 -9 -0.2113 -0.0434
3 -7 -8 0.0123 -0.0788
3 -7 -7 0.0484 0.3060
3 -7 -6 0.1081 -0.2590
3 -7 -5 -0.1874 -0.1132
3 -7 -4 0.0780 0.3623
3 -7 -3 -0.0277 -0.1419
3 -7 -2 0.1740 -0.2709
3 -7 -1 -0.3032 0.3297
3 -5 -24 0.1056 -0.1807
3 -5 -23 -0.1216 0.0776
3 -5 -22 0.1021 0.0960
3 -5 -21 -0.0412 -0.0386
3 -5 -20 0.0908 -0.1885
3 -5 -19 -0.2709 0.2163
3 -5 -18 0.3071 0.0258
3 -5 -17 -0.0355 -0.1588
3 -5 -16 -0.2303 -0.0445
3 -5 -15 0.1109 0.2805
3 -5 -14 0.1991 -0.1899
3 -5 -13 -0.1789 -0.0797
3 -5 -12 -0.1673 0.1205
3 -5 -11 0.2659 0.1059
3 -5 -10 0.0836 -0.2514
3 -5 -9 -0.3076 0.1432
3 -5 -8 -0.0362 -0.0131
3 -5 -7 0.4525 0.0890
3 -5 -6 -0.1910 -0.2460
3 -5 -5 -0.5477 0.2384
3 -5 -4 0.7887 -0.0944
3 -5 -3 -0.1798 0.0563
3 -5 -2 -0.4551 -0.2052
3 -5 -1 0.2468 0.3596
3 -3 -25 -0.0034 0.0591
3 -3 -24 -0.0500 -0.1160
3 -3 -23 -0.0263 0.1774
3 -3 -22 0.0790 -0.1229
3 -3 -21 0.0266 0.0278
3 -3 -20 -0.1084 -0.0784
3 -3 -19 -0.0372 0.2468
3 -3 -18 0.2084 -0.2675
3 -3 -17 -0.0702 0.0341
3 -3 -16 -0.2417 0.1788
3 -3 -15 0.2618 -0.0846
3 -3 -14 0.0527 -0.1572
3 -3 -13 -0.2129 0.1481
3 -3 -12 -0.0252 0.1087
3 -3 -11 0.2703 -0.1572
3 -3 -10 -0.1497 -0.1691
3 -3 -9 -0.0848 0.3669
3 -3 -8 0.0027 -0.0198
3 -3 -7 0.2681 -0.3884
3 -3 -6 -0.2469 0.0529
3 -3 -5 -0.0973 0.8361
3 -3 -4 0.2639 -1.1256
3 -3 -3 0.0119 0.3207
3 -3 -2 -0.3565 0.5357
3 -3 -1 0.3146 -0.2140
3 -1 -25 -0.0033 0.0011
3 -1 -24 -0.0648 -0.0167
3 -1 -23 0.1630 0.1107
3 -1 -22 -0.1438 -0.1172
3 -1 -21 0.0463 0.0050
3 -1 -20 -0.0323 0.0311
3 -1 -19 0.1319 0.1122
3 -1 -18 -0.1883 -0.2211
3 -1 -17 0.0812 0.0676
3 -1 -16 0.0850 0.1881
3 -1 -15 -0.1049 -0.1874
3 -1 -14 -0.0308 -0.0661
3 -1 -13 0.1008 0.1781
3 -1 -12 0.0008 0.0164
3 -1 -11 -0.0544 -0.1690
3 -1 -10 -0.1245 -0.0054
3 -1 -9 0.2775 0.2079
3 -1 -8 -0.0572 -0.0296
3 -1 -7 -0.2626 -0.2796
3 -1 -6 0.0093 0.0963
3 -1 -5 0.7772 0.5303
3 -1 -4 -1.1030 -0.7637
3 -1 -3 0.3848 0.1827
3 -1 -2 0.4885 0.4696
3 -1 -1 -0.2410 -0.2577
3 1 0 -0.9713 0.4996
3 1 1 1.4964 -0.9136
3 1 2 -0.6491 0.4340
3 1 3 -0.4360 0.2587
3 1 4 0.4118 -0.3065
3 1 5 0.4670 -0.1761
3 1 6 -0.8881 0.4261
3 1 7 0.3730 -0.1701
3 1 8 0.2641 -0.1311
3 1 9 -0.2696 0.1001
3 1 10 -0.0903 0.0539
3 1 11 0.1838 -0.0066
3 1 12 0.0245 -0.1442
3 1 13 -0.1336 0.1161
3 1 14 0.0365 0.0534
3 1 15 0.0221 -0.0899
3 1 16 0.0495 -0.0516
3 1 17 -0.0827 0.1331
3 1 18 0.0084 -0.0342
3 1 19 0.0385 -0.0806
3 1 20 0.0037 0.0541
3 1 21 -0.0330 0.0350
3 1 22 0.0081 -0.0423
3 1 23 -0.0143 -0.0152
3 3 0 -0.0557 0.9377
3 3 1 -0.1657 -1.4285
3 3 2 0.1093 0.6323
3 3 3 0.0694 0.3831
3 3 4 -0.1646 -0.3818
3 3 5 0.1735 -0.4186
3 3 6 -0.1639 0.8307
3 3 7 0.1004 -0.3808
3 3 8 0.0430 -0.2273
3 3 9 -0.1283 0.2746
3 3 10 0.0022 0.0541
3 3 11 0.2351 -0.1745
3 3 12 -0.2934 0.0014
3 3 13 0.0701 0.1065
3 3 14 0.1838 -0.0197
3 3 15 -0.1734 -0.0335
3 3 16 -0.0574 -0.0565
3 3 17 0.1933 0.1044
3 3 18 -0.0715 0.0050
3 3 19 -0.1198 -0.1122
3 3 20 0.1289 0.0642
3 3 21 0.0114 0.0486
3 3 22 -0.0685 -0.0734
3 3 23 -0.0294 0.0255
3 5 0 0.5078 0.3801
3 5 1 -0.8695 -0.2377
3 5 2 0.4230 0.0810
3 5 3 0.2020 -0.0202
3 5 4 -0.2662 0.1071
3 5 5 -0.1493 -0.3075
3 5 6 0.4006 0.4346
3 5 7 -0.2016 -0.2809
3 5 8 -0.1016 -0.0716
3 5 9 0.1359 0.2422
3 5 10 0.0017 -0.0137
3 5 11 -0.0190 -0.3386
3 5 12 -0.0768 0.3771
3 5 13 0.0564 -0.0667
3 5 14 0.0871 -0.2118
3 5 15 -0.1061 0.1748
3 5 16 -0.0675 0.0524
3 5 17 0.1665 -0.1727
3 5 18 -0.0012 0.0907
3 5 19 -0.2199 0.0458
3 5 20 0.1897 -0.0826
3 5 21 0.0405 0.0314
3 5 22 -0.1538 -0.0030
3 7 0 0.2343 -0.0230
3 7 1 -0.1224 0.3216
3 7 2 0.1144 -0.2099
3 7 3 -0.1328 -0.0910
3 7 4 0.1094 0.1812
3 7 5 -0.1581 -0.0472
3 7 6 0.2944 -0.0281
3 7 7 -0.2782 -0.0434
3 7 8 0.0075 0.0791
3 7 9 0.2007 -0.0036
3 7 10 -0.0424 -0.0172
3 7 11 -0.2761 -0.1029
3 7 12 0.3248 0.1799
3 7 13 -0.0772 -0.0469
3 7 14 -0.1124 -0.1487
3 7 15 0.0671 0.1378
3 7 16 0.0443 0.0673
3 7 17 -0.0739 -0.1710
3 7 18 0.0816 0.0080
3 7 19 -0.1092 0.2202
3 7 20 0.0673 -0.2216
3 7 21 0.0588 0.0091
3 7 22 -0.1218 0.1346
3 9 0 0.0894 0.1848
3 9 1 0.1390 -0.1718
3 9 2 -0.0420 -0.0911
3 9 3 -0.1449 0.2086
3 9 4 0.1056 -0.0647
3 9 5 0.0180 -0.0425
3 9 6 0.0591 -0.0518
3 9 7 -0.2211 0.1230
3 9 8 0.1657 -0.0000
3 9 9 0.0388 -0.1140
3 9 10 -0.0642 0.0019
3 9 11 -0.1154 0.1845
3 9 12 0.1950 -0.1819
3 9 13 -0.0531 0.0407
3 9 14 -0.0865 0.0069
3 9 15 0.0454 0.0519
3 9 16 0.0671 -0.0524
3 9 17 -0.0803 0.0013
3 9 18 -0.0059 -0.0585
3 9 19 0.0926 0.1928
3 9 20 -0.1169 -0.1751
3 9 21 0.0643 -0.0307
3 11 0 0.3811 0.1783
3 11 1 -0.2593 -0.1701
3 11 2 -0.0102 -0.1144
3 11 3 0.0967 0.1856
3 11 4 -0.0161 0.0742
3 11 5 -0.0369 -0.2103
3 11 6 0.0403 -0.0262
3 11 7 -0.0860 0.2696
3 11 8 0.1352 -0.1707
3 11 9 -0.0706 -0.0535
3 11 10 -0.0770 0.0466
3 11 11 0.1472 0.1053
3 11 12 -0.0800 -0.1132
3 11 13 -0.0114 0.0082
3 11 14 0.0141 -0.0163
3 11 15 0.0414 0.1118
3 11 16 -0.0599 -0.0945
3 11 17 0.0374 -0.0175
3 11 18 -0.0566 0.0379
3 11 19 0.1296 0.0285
3 13 0 0.3800 -0.1717
3 13 1 -0.1001 0.1879
3 13 2 -0.1797 -0.1654
3 13 3 0.0258 0.0408
3 13 4 0.2925 0.1319
3 13 5 -0.2585 -0.1420
3 13 6 -0.0658 -0.0675
3 13 7 0.1962 0.2557
3 13 8 -0.0213 -0.2100
3 13 9 -0.0976 0.0257
3 13 10 -0.0211 0.0893
3 13 11 0.1300 -0.1002
3 13 12 -0.0430 0.0721
3 13 13 -0.0549 -0.0025
3 13 14 -0.0311 -0.0944
3 13 15 0.1646 0.1014
3 13 16 -0.1284 0.0227
3 13 17 -0.0119 -0.1256
3 15 0 0.0974 -0.2290
3 15 1 0.2107 -0.0400
3 15 2 -0.3105 0.0536
3 15 3 -0.0316 0.1909
3 15 4 0.3812 -0.3015
3 15 5 -0.2495 0.1112
3 15 6 -0.1689 0.0920
3 15 7 0.3201 -0.0478
3 15 8 -0.1146 -0.1052
3 15 9 -0.0626 0.1046
3 15 10 0.0340 0.0379
3 15 11 -0.0071 -0.1141
3 15 12 0.0784 0.0469
3 15 13 -0.0546 0.0428
3 15 14 -0.1244 -0.0355
3 15 15 0.2056 -0.0490
3 17 0 0.0443 -0.0873
3 17 1 -0.0264 -0.2946
3 17 2 -0.1480 0.2469
3 17 3 0.1892 0.2215
3 17 4 -0.0514 -0.4737
3 17 5 -0.0401 0.1751
3 17 6 -0.0199 0.2379
3 17 7 0.0917 -0.2544
3 17 8 -0.0691 -0.0041
3 17 9 0.0213 0.1100
3 17 10 -0.0071 -0.0074
3 17 11 -0.0209 -0.0391
3 17 12 0.0608 -0.0357
3 19 0 0.0884 -0.1043
3 19 1 -0.2289 -0.0977
3 19 2 0.0346 0.1901
3 19 3 0.2467 -0.0017
3 19 4 -0.2701 -0.1689
3 19 5 0.0434 0.0562
3 19 6 0.1387 0.1462
4 -18 -10 0.0020 -0.1559
4 -18 -9 -0.0043 0.0742
4 -18 -8 0.0766 0.1124
4 -18 -6 0.1355 -0.0351
4 -18 -1 -0.2460 0.1594
4 -16 -15 -0.0034 -0.0261
4 -16 -14 0.0532 0.0151
4 -16 -13 -0.0729 -0.0559
4 -16 -12 0.0344 0.0514
4 -16 -11 0.0633 0.0644
4 -16 -10 -0.1401 -0.1703
4 -16 -9 0.0730 0.1156
4 -16 -8 0.1249 0.0069
4 -16 -6 0.1115 -0.1920
4 -14 -18 0.0659 0.0855
4 -14 -17 -0.0102 -0.1240
4 -14 -16 -0.0582 0.1154
4 -14 -15 0.0279 -0.0224
4 -14 -14 0.1004 -0.0579
4 -14 -13 -0.1846 0.0226
4 -14 -12 0.0955 0.0594
4 -14 -11 0.1277 -0.0442
4 -14 -10 -0.2759 -0.0514
4 -14 -9 0.1723 0.0919
4 -14 -8 0.0810 -0.0743
4 -14 -6 -0.0613 -0.2212
4 -14 -5 0.2886 0.2053
4 -12 -20 0.1526 0.0211
4 -12 -19 -0.2094 0.1187
4 -12 -18 0.1886 -0.1129
4 -12 -17 -0.0987 -0.1085
4 -12 -16 0.0212 0.2411
4 -12 -15 -0.0129 -0.0453
4 -12 -14 0.0662 -0.2517
4 -12 -13 -0.1292 0.2660
4 -12 -12 0.1120 -0.0038
4 -12 -11 0.0448 -0.1983
4 -12 -10 -0.2306 0.1635
4 -12 -9 0.2227 -0.0123
4 -12 -8 -0.0147 -0.1136
4 -12 -7 -0.0764 0.1719
4 -12 -6 -0.1555 -0.1130
4 -10 -21 -0.1596 -0.0288
4 -10 -20 0.1122 -0.1826
4 -10 -19 0.0215 0.4071
4 -10 -18 -0.0045 -0.2943
4 -10 -17 -0.1734 -0.0682
4 -10 -16 0.2259 0.2056
4 -10 -15 -0.0031 0.0617
4 -10 -14 -0.2337 -0.3491
4 -10 -13 0.1756 0.2804
4 -10 -12 0.0674 0.0137
4 -10 -11 -0.1379 -0.1904
4 -10 -10 -0.0286 0.1764
4 -10 -9 0.1587 -0.0917
4 -10 -8 -0.1224 -0.0242
4 -10 -5 0.1929 -0.2995
4 -8 -23 0.1288 0.0597
4 -8 -22 0.0921 -0.0358
4 -8 -21 -0.1217 0.0825
4 -8 -20 -0.1829 -0.1816
4 -8 -19 0.4252 0.2584
4 -8 -18 -0.2026 -0.2165
4 -8 -17 -0.2267 0.0692
4 -8 -16 0.2481 0.0359
4 -8 -15 0.1941 -0.0083
4 -8 -14 -0.4853 -0.0571
4 -8 -13 0.2449 0.0347
4 -8 -12 0.1471 0.0451
4 -8 -11 -0.1866 -0.0771
4 -8 -10 -0.0311 0.0576
4 -8 -9 0.1134 -0.0616
4 -8 -8 -0.0483 0.1121
4 -8 -7 0.0824 -0.1709
4 -8 -6 -0.1506 0.1930
4 -8 -5 -0.0109 -0.1295
4 -8 -4 0.2733 -0.0234
4 -8 -3 -0.2170 0.1289
4 -8 -2 -0.1443 -0.0212
4 -8 -1 0.3077 -0.2113
4 -6 -24 -0.2262 0.0753
4 -6 -23 0.1351 -0.0198
4 -6 -22 0.0223 -0.1047
4 -6 -21 -0.0221 0.0426
4 -6 -20 -0.2235 0.1524
4 -6 -19 0.4430 -0.1509
4 -6 -18 -0.3068 -0.0962
4 -6 -17 -0.0684 0.2156
4 -6 -16 0.2081 0.0194
4 -6 -15 0.0499 -0.3111
4 -6 -14 -0.2948 0.2776
4 -6 -13 0.1486 -0.0145
4 -6 -12 0.1685 -0.0913
4 -6 -11 -0.1949 -0.0443
4 -6 -10 -0.0577 0.1457
4 -6 -9 0.1540 -0.0791
4 -6 -8 0.0706 0.0520
4 -6 -7 -0.2749 -0.1982
4 -6 -6 0.1460 0.2761
4 -6 -5 0.1659 -0.0392
4 -6 -4 -0.2963 -0.2872
4 -6 -3 0.1323 0.2467
4 -6 -2 0.1143 0.1687
4 -6 -1 -0.1682 -0.4406
4 -4 -24 -0.0782 0.1891
4 -4 -23 0.1141 -0.1206
4 -4 -22 -0.0731 -0.0202
4 -4 -21 -0.0725 -0.0032
4 -4 -20 0.0899 0.2114
4 -4 -19 0.1517 -0.3282
4 -4 -18 -0.3451 0.1725
4 -4 -17 0.1371 0.0642
4 -4 -16 0.2705 -0.0841
4 -4 -15 -0.3443 -0.1011
4 -4 -14 0.0195 0.2056
4 -4 -13 0.1926 -0.0790
4 -4 -12 -0.0011 -0.0953
4 -4 -11 -0.2341 0.0687
4 -4 -10 0.1243 0.1168
4 -4 -9 0.1001 -0.1766
4 -4 -8 0.0170 -0.0118
4 -4 -7 -0.3575 0.1931
4 -4 -6 0.3363 -0.0516
4 -4 -4 -0.6004 0.4782
4 -4 -3 0.3250 -0.1945
4 -4 -2 0.3312 -0.1830
4 -4 -1 -0.5403 0.1433
4 -2 -25 -0.0283 -0.0733
4 -2 -24 0.0820 0.1423
4 -2 -23 -0.0556 -0.1840
4 -2 -22 0.0085 0.0850
4 -2 -21 -0.0521 0.0653
4 -2 -20 0.1296 -0.0271
4 -2 -19 -0.1056 -0.2294
4 -2 -18 0.0140 0.3815
4 -2 -17 -0.0018 -0.1516
4 -2 -16 0.0694 -0.2471
4 -2 -15 -0.0832 0.3290
4 -2 -14 0.0182 -0.0126
4 -2 -13 0.0161 -0.2332
4 -2 -12 0.0216 0.0731
4 -2 -11 -0.0612 0.1847
4 -2 -10 0.0676 -0.0960
4 -2 -9 -0.0603 -0.1579
4 -2 -8 0.0235 0.0442
4 -2 -7 0.0339 0.3542
4 -2 -6 0.0082 -0.3020
4 -2 -5 -0.2032 -0.4244
4 -2 -4 0.3394 0.9614
4 -2 -3 -0.1845 -0.4894
4 -2 -2 -0.0993 -0.4708
4 -2 -1 0.0935 0.6306
4 0 0 0.4181 0.0383
4 0 1 -1.3728 -0.0292
4 0 2 0.9710 -0.0039
4 0 5 -0.0238 -0.0044
4 0 6 0.6233 0.0029
4 0 7 -0.4542 -0.0039
4 0 8 -0.0480 0.0117
4 0 9 0.1764 -0.0110
4 0 10 0.0175 -0.0029
4 0 11 -0.0577 0.0124
4 0 12 -0.1055 -0.0051
4 0 13 0.1377 -0.0073
4 0 14 0.0291 0.0091
4 0 15 -0.1118 -0.0029
4 0 16 -0.0125 -0.0006
4 0 17 0.1344 0.0019
4 0 18 -0.0900 -0.0072
4 0 19 -0.0174 0.0123
4 0 20 0.0441 -0.0067
4 0 21 -0.0063 -0.0059
4 0 22 -0.0289 0.0076
4 2 0 0.3170 -0.2546
4 2 1 -0.5601 1.1086
4 2 2 0.3042 -0.8564
4 2 3 0.1197 -0.0920
4 2 4 -0.1787 0.5225
4 2 5 -0.1461 -0.0785
4 2 6 0.3917 -0.4458
4 2 7 -0.2669 0.3738
4 2 8 -0.0234 0.0164
4 2 9 0.1353 -0.1391
4 2 10 -0.0175 -0.0036
4 2 11 -0.1252 0.0187
4 2 12 0.1377 0.1380
4 2 13 -0.0444 -0.1505
4 2 14 -0.0482 -0.0499
4 2 15 0.0647 0.1542
4 2 16 -0.0060 -0.0009
4 2 17 -0.0495 -0.1667
4 2 18 0.0241 0.1056
4 2 19 0.0485 0.0685
4 2 20 -0.0581 -0.1078
4 2 21 -0.0078 0.0026
4 2 22 0.0298 0.0726
4 4 0 0.0636 -0.3323
4 4 1 0.5530 0.6804
4 4 2 -0.5702 -0.4558
4 4 3 0.0423 -0.0674
4 4 4 0.3517 0.2518
4 4 5 -0.2382 0.0929
4 4 6 -0.0676 -0.4869
4 4 7 0.1419 0.4262
4 4 8 -0.0224 -0.0196
4 4 9 -0.0240 -0.2159
4 4 10 0.0008 0.0586
4 4 11 -0.0944 0.1990
4 4 12 0.2388 -0.2238
4 4 13 -0.1660 0.0557
4 4 14 -0.1066 0.0588
4 4 15 0.2176 -0.0345
4 4 16 -0.0043 -0.0220
4 4 17 -0.2177 0.0293
4 4 18 0.1217 -0.0135
4 4 19 0.1416 0.0125
4 4 20 -0.1948 -0.0169
4 4 21 0.0043 0.0012
4 4 22 0.1185 0.0390
4 6 0 -0.0503 -0.2370
4 6 1 0.3677 -0.1617
4 6 2 -0.4111 0.2695
4 6 3 0.0953 -0.0414
4 6 4 0.2029 -0.1845
4 6 5 -0.0909 0.2243
4 6 6 -0.2743 -0.1865
4 6 7 0.3760 0.1456
4 6 8 -0.0827 -0.0357
4 6 9 -0.1754 -0.0933
4 6 10 0.0718 0.0396
4 6 11 0.1657 0.2082
4 6 12 -0.1845 -0.3489
4 6 13 0.0419 0.1654
4 6 14 -0.0043 0.1356
4 6 15 0.0692 -0.1875
4 6 16 -0.0451 -0.0356
4 6 17 -0.0457 0.2026
4 6 18 0.0100 -0.0941
4 6 19 0.1348 -0.1214
4 6 20 -0.1563 0.1623
4 6 21 -0.0054 -0.0237
4 8 0 -0.0631 -0.2528
4 8 1 -0.1575 -0.0087
4 8 2 0.0568 0.2434
4 8 3 0.1139 -0.1489
4 8 4 -0.0760 -0.1092
4 8 5 0.0164 0.1584
4 8 6 -0.1686 0.0231
4 8 7 0.3110 -0.1275
4 8 8 -0.1474 0.0290
4 8 9 -0.1145 0.0663
4 8 10 0.0605 -0.0090
4 8 11 0.2434 -0.0722
4 8 12 -0.3521 0.0479
4 8 13 0.1376 -0.0139
4 8 14 0.0716 0.0751
4 8 15 -0.0406 -0.1203
4 8 16 -0.0860 0.0249
4 8 17 0.1072 0.0822
4 8 18 -0.0451 -0.0000
4 8 19 0.0004 -0.1892
4 8 20 0.0253 0.2086
4 10 0 -0.2418 -0.2783
4 10 1 0.0708 0.2879
4 10 2 0.0316 0.0437
4 10 3 -0.0021 -0.1885
4 10 4 -0.0187 -0.0218
4 10 5 0.0043 0.1538
4 10 6 -0.0566 0.0513
4 10 7 0.1467 -0.2555
4 10 8 -0.1286 0.1412
4 10 9 0.0069 0.0562
4 10 10 0.0541 0.0090
4 10 11 -0.0007 -0.2133
4 10 12 -0.0433 0.2280
4 10 13 0.0011 -0.0797
4 10 14 0.0496 0.0334
4 10 15 -0.0299 -0.1084
4 10 16 -0.0221 0.1076
4 10 17 0.0261 -0.0212
4 10 18 0.0373 0.0208
4 10 19 -0.1172 -0.1019
4 12 0 -0.3964 -0.0460
4 12 1 0.2334 -0.0066
4 12 2 0.0219 0.1624
4 12 3 -0.0277 -0.1161
4 12 4 -0.1146 -0.1256
4 12 5 0.1110 0.1896
4 12 6 0.0269 0.0571
4 12 7 -0.0669 -0.2744
4 12 8 -0.0149 0.1959
4 12 9 0.0224 -0.0123
4 12 10 0.0976 -0.0129
4 12 11 -0.1733 -0.0453
4 12 12 0.1082 0.0155
4 12 13 -0.0275 0.0260
4 12 14 0.0529 0.0516
4 12 15 -0.1150 -0.1368
4 12 16 0.0962 0.0700
4 12 17 -0.0315 0.0564
4 14 0 -0.2443 0.1969
4 14 1 -0.0766 -0.0873
4 14 2 0.2494 0.1055
4 14 3 0.0058 -0.1564
4 14 4 -0.3115 0.0811
4 14 5 0.2156 0.0382
4 14 6 0.1229 -0.0212
4 14 7 -0.2399 -0.0961
4 14 8 0.0905 0.1269
4 14 9 -0.0061 -0.0281
4 14 10 0.0822 -0.0780
4 14 11 -0.0892 0.1114
4 14 12 -0.0363 -0.0886
4 14 13 0.0625 0.0332
4 14 14 0.0997 0.0248
4 14 15 -0.2112 -0.0211
4 16 0 -0.0284 0.1664
4 16 1 -0.1070 0.1971
4 16 2 0.2287 -0.1670
4 16 3 -0.1022 -0.1967
4 16 4 -0.1060 0.3545
4 16 5 0.0957 -0.1086
4 16 6 0.0875 -0.1602
4 16 7 -0.1623 0.1336
4 16 8 0.0740 0.0169
4 16 9 -0.0088 -0.0122
4 16 10 0.0211 -0.0916
4 16 11 0.0164 0.0848
4 16 12 -0.1006 0.0182
4 18 0 0.0011 0.0518
4 18 1 0.1252 0.2121
4 18 2 0.0045 -0.2149
4 18 3 -0.1755 -0.0759
4 18 4 0.1643 0.2337
4 18 5 -0.0303 -0.0460
4 18 6 -0.0454 -0.1812
4 18 7 0.0303 0.1480
4 18 8 -0.0106 0.0067
5 -19 -3 0.0212 0.1105
5 -19 -1 0.1378 0.0060
5 -17 -12 -0.0359 -0.0766
5 -17 -11 -0.0060 -0.1118
5 -17 -10 0.0717 0.2278
5 -17 -9 -0.0541 -0.0960
5 -17 -8 -0.0950 -0.1209
5 -17 -7 0.2360 0.1116
5 -17 -6 -0.1820 0.1067
5 -17 -5 -0.0147 -0.1969
5 -17 -4 0.0819 0.0456
5 -17 -3 0.0932 0.0487
5 -17 -2 -0.2804 0.1034
5 -17 -1 0.2353 -0.2295
5 -15 -15 -0.0754 0.0075
5 -15 -14 -0.0649 -0.0317
5 -15 -13 0.1964 0.0963
5 -15 -12 -0.1243 -0.0812
5 -15 -11 -0.1232 -0.0433
5 -15 -10 0.2800 0.1348
5 -15 -9 -0.1413 -0.0886
5 -15 -8 -0.1554 0.0315
5 -15 -7 0.2566 -0.1262
5 -15 -6 -0.0412 0.2640
5 -15 -5 -0.1982 -0.2123
5 -15 -4 0.1561 0.0385
5 -15 -3 0.0506 -0.0569
5 -15 -2 -0.0873 0.2997
5 -15 -1 -0.0596 -0.4025
5 -13 -18 -0.2558 -0.0054
5 -13 -17 0.1310 0.0817
5 -13 -16 0.0690 -0.1728
5 -13 -15 -0.0821 0.0866
5 -13 -14 -0.1211 0.1196
5 -13 -13 0.2848 -0.1853
5 -13 -12 -0.1806 0.0317
5 -13 -11 -0.1223 0.1340
5 -13 -10 0.3238 -0.1264
5 -13 -9 -0.2231 -0.0149
5 -13 -8 -0.0285 0.1604
5 -13 -7 0.0828 -0.2325
5 -13 -6 0.1558 0.1856
5 -13 -5 -0.3767 -0.0370
5 -13 -4 0.2995 -0.0649
5 -13 -3 -0.0936 -0.0109
5 -13 -1 -0.2926 -0.1711
5 -11 -20 -0.1360 0.0352
5 -11 -19 0.1787 -0.2921
5 -11 -18 -0.1665 0.3318
5 -11 -17 0.1361 -0.0024
5 -11 -16 -0.0987 -0.2687
5 -11 -15 0.0242 0.0768
5 -11 -14 0.0502 0.3347
5 -11 -13 -0.0290 -0.4213
5 -11 -12 -0.0618 0.0977
5 -11 -11 0.0559 0.2345
5 -11 -10 0.0933 -0.2805
5 -11 -9 -0.2051 0.1129
5 -11 -8 0.1587 0.0757
5 -11 -7 -0.1053 -0.1486
5 -11 -6 0.2007 0.0165
5 -11 -5 -0.3040 0.2499
5 -11 -4 0.2066 -0.3713
5 -11 -2 0.0312 0.0194
5 -11 -1 -0.2320 0.0246
5 -9 -22 -0.0121 0.0224
5 -9 -21 0.0931 0.0107
5 -9 -20 0.0396 0.1915
5 -9 -19 -0.2450 -0.4259
5 -9 -18 0.1740 0.3516
5 -9 -17 0.1528 -0.0201
5 -9 -16 -0.2711 -0.1460
5 -9 -15 -0.0552 -0.0310
5 -9 -14 0.4253 0.2380
5 -9 -13 -0.3542 -0.1763
5 -9 -12 -0.0318 -0.0308
5 -9 -11 0.2229 0.1321
5 -9 -10 -0.0752 -0.1325
5 -9 -9 -0.1013 0.1468
5 -9 -8 0.1206 -0.1462
5 -9 -7 -0.1191 0.1067
5 -9 -6 0.1469 -0.1530
5 -9 -5 -0.0311 0.2997
5 -9 -4 -0.2163 -0.3098
5 -9 -3 0.2794 0.0917
5 -9 -2 -0.0339 0.0405
5 -9 -1 -0.2023 0.1548
5 -7 -23 -0.1353 -0.0631
5 -7 -22 -0.0601 0.0329
5 -7 -21 0.0629 0.0169
5 -7 -20 0.2641 -0.0345
5 -7 -19 -0.5359 -0.0447
5 -7 -18 0.3235 0.1585
5 -7 -17 0.1509 -0.1569
5 -7 -16 -0.2481 -0.0006
5 -7 -15 -0.1537 0.1783
5 -7 -14 0.4565 -0.2198
5 -7 -13 -0.2331 0.1160
5 -7 -12 -0.1686 0.0030
5 -7 -11 0.2219 -0.0188
5 -7 -10 -0.0045 -0.0534
5 -7 -9 -0.0527 0.1168
5 -7 -8 -0.1032 -0.1492
5 -7 -7 0.1720 0.2113
5 -7 -6 -0.0883 -0.2634
5 -7 -5 0.0723 0.1365
5 -7 -4 -0.1586 0.1679
5 -7 -3 0.1520 -0.3156
5 -7 -2 -0.0499 0.0443
5 -7 -1 0.0531 0.3707
5 -5 -24 0.2204 -0.1139
5 -5 -23 -0.1807 0.0259
5 -5 -22 -0.0062 0.0783
5 -5 -21 0.1369 0.0356
5 -5 -20 0.0098 -0.2929
5 -5 -19 -0.3139 0.3351
5 -5 -18 0.3864 -0.0549
5 -5 -17 -0.0935 -0.1854
5 -5 -16 -0.2238 0.0508
5 -5 -15 0.2146 0.2768
5 -5 -14 0.0069 -0.3546
5 -5 -13 -0.0819 0.0982
5 -5 -12 -0.0558 0.1365
5 -5 -11 0.1494 -0.0842
5 -5 -10 -0.0679 -0.0905
5 -5 -9 -0.0017 0.0983
5 -5 -8 -0.1317 0.0393
5 -5 -7 0.3512 -0.0783
5 -5 -6 -0.3519 -0.0303
5 -5 -5 0.0209 0.0733
5 -5 -4 0.3629 0.0576
5 -5 -3 -0.3647 -0.1785
5 -5 -2 -0.0942 0.1027
5 -5 -1 0.5188 0.0783
5 -3 -24 0.0375 -0.2416
5 -3 -23 -0.0968 0.2051
5 -3 -22 0.0428 0.0034
5 -3 -21 0.1456 -0.1192
5 -3 -20 -0.2295 -0.0421
5 -3 -19 0.0371 0.3162
5 -3 -18 0.2049 -0.3756
5 -3 -17 -0.1472 0.1288
5 -3 -16 -0.1588 0.1694
5 -3 -15 0.3180 -0.2214
5 -3 -14 -0.1592 0.0318
5 -3 -13 -0.0577 0.1196
5 -3 -12 0.0617 -0.0481
5 -3 -11 0.0699 -0.1015
5 -3 -10 -0.1068 0.0949
5 -3 -9 0.0283 0.0069
5 -3 -8 -0.0061 0.0714
5 -3 -7 0.1036 -0.3262
5 -3 -6 -0.1633 0.3498
5 -3 -5 0.0314 0.0907
5 -3 -4 0.1938 -0.5671
5 -3 -3 -0.2381 0.4431
5 -3 -2 0.0005 0.2181
5 -3 -1 0.2644 -0.6013
5 -1 -24 -0.1878 -0.1315
5 -1 -23 0.1793 0.1560
5 -1 -22 -0.0265 -0.0333
5 -1 -21 -0.0730 -0.1227
5 -1 -20 -0.0060 0.1074
5 -1 -19 0.1841 0.1083
5 -1 -18 -0.2864 -0.2848
5 -1 -17 0.1912 0.1771
5 -1 -16 0.0614 0.1339
5 -1 -15 -0.2450 -0.3019
5 -1 -14 0.1561 0.1471
5 -1 -13 0.0906 0.1027
5 -1 -12 -0.1627 -0.1275
5 -1 -11 -0.0138 -0.0464
5 -1 -10 0.1398 0.1275
5 -1 -9 -0.0526 -0.0369
5 -1 -8 0.0142 0.0172
5 -1 -7 -0.2103 -0.1800
5 -1 -6 0.2976 0.2371
5 -1 -5 0.0846 0.0634
5 -1 -4 -0.5767 -0.4363
5 -1 -3 0.4680 0.3604
5 -1 -2 0.2090 0.1488
5 -1 -1 -0.5709 -0.4558
5 1 0 0.0708 -0.1594
5 1 1 0.6843 -0.3999
5 1 2 -0.7522 0.5466
5 1 3 0.1390 -0.1539
5 1 4 0.3360 -0.2353
5 1 5 -0.1918 0.1970
5 1 6 -0.2088 0.0725
5 1 7 0.3289 -0.1699
5 1 8 -0.1524 0.0627
5 1 9 0.0006 0.0079
5 1 10 0.0070 0.0190
5 1 11 -0.0018 0.0087
5 1 12 0.0425 -0.1118
5 1 13 -0.0412 0.1190
5 1 14 -0.0269 0.0195
5 1 15 0.0652 -0.1169
5 1 16 -0.0211 0.0393
5 1 17 -0.0445 0.0875
5 1 18 0.0679 -0.0831
5 1 19 -0.0494 -0.0232
5 1 20 0.0119 0.0708
5 1 21 0.0180 -0.0155
5 3 0 -0.2469 -0.1665
5 3 1 -0.0438 -0.6208
5 3 2 0.2633 0.8000
5 3 3 -0.1582 -0.2120
5 3 4 -0.0989 -0.3604
5 3 5 0.2032 0.2720
5 3 6 -0.1299 0.2035
5 3 7 0.0579 -0.3967
5 3 8 -0.0370 0.1746
5 3 9 -0.0119 0.0465
5 3 10 0.0481 -0.0210
5 3 11 0.0544 -0.0562
5 3 12 -0.2202 0.0004
5 3 13 0.2033 0.0621
5 3 14 0.0239 0.0148
5 3 15 -0.1694 -0.1143
5 3 16 0.0438 0.0658
5 3 17 0.1427 0.0647
5 3 18 -0.1024 -0.0934
5 3 19 -0.0916 0.0043
5 3 20 0.1437 0.0602
5 3 21 -0.0055 -0.0253
5 5 0 -0.3509 0.1553
5 5 1 -0.3027 -0.1075
5 5 2 0.6619 0.0134
5 5 3 -0.3015 0.0468
5 5 4 -0.2770 -0.0428
5 5 5 0.3508 -0.0652
5 5 6 0.0444 0.2425
5 5 7 -0.2878 -0.3088
5 5 8 0.1343 0.1443
5 5 9 0.0513 0.0791
5 5 10 -0.0043 -0.0730
5 5 11 -0.0626 -0.1646
5 5 12 -0.0450 0.3231
5 5 13 0.1226 -0.1993
5 5 14 0.0283 -0.0383
5 5 15 -0.1939 0.1025
5 5 16 0.0957 0.0292
5 5 17 0.1202 -0.1284
5 5 18 -0.1151 0.0550
5 5 19 -0.0907 0.0733
5 5 20 0.1713 -0.0843
5 5 21 -0.0249 0.0003
5 7 0 -0.1362 0.3876
5 7 1 0.0397 0.0411
5 7 2 0.1630 -0.3813
5 7 3 -0.1411 0.2466
5 7 4 -0.1014 0.1141
5 7 5 0.1377 -0.2507
5 7 6 0.1773 0.1222
5 7 7 -0.4040 -0.0003
5 7 8 0.2068 -0.0101
5 7 9 0.0959 0.0194
5 7 10 -0.0470 -0.0398
5 7 11 -0.2394 -0.0365
5 7 12 0.3203 0.1609
5 7 13 -0.1313 -0.1324
5 7 14 -0.0056 -0.0613
5 7 15 -0.0492 0.1650
5 7 16 0.1077 -0.0344
5 7 17 -0.0509 -0.1255
5 7 18 -0.0030 0.0668
5 7 19 -0.0297 0.1243
5 7 20 0.0518 -0.1713
5 9 0 0.1413 0.3795
5 9 1 0.0464 -0.2258
5 9 2 -0.0925 -0.1308
5 9 3 0.0364 0.1896
5 9 4 -0.0275 0.0730
5 9 5 -0.0033 -0.1844
5 9 6 0.1536 -0.0414
5 9 7 -0.2603 0.2404
5 9 8 0.1391 -0.1407
5 9 9 0.0539 -0.0214
5 9 10 -0.0354 -0.0421
5 9 11 -0.1510 0.2009
5 9 12 0.2167 -0.1921
5 9 13 -0.0860 0.0742
5 9 14 -0.0328 -0.0643
5 9 15 0.0062 0.1348
5 9 16 0.0638 -0.1035
5 9 17 -0.0568 -0.0021
5 9 18 -0.0061 -0.0025
5 9 19 0.0554 0.1087
5 11 0 0.3269 0.1903
5 11 1 -0.1905 -0.1374
5 11 2 0.0170 -0.0745
5 11 3 0.0151 0.0810
5 11 4 0.0298 0.1240
5 11 5 -0.0332 -0.1511
5 11 6 0.0143 -0.1107
5 11 7 -0.0253 0.2925
5 11 8 0.0260 -0.1679
5 11 9 0.0295 0.0044
5 11 10 -0.0938 -0.0678
5 11 11 0.1028 0.1947
5 11 12 -0.0733 -0.1442
5 11 13 0.0595 0.0267
5 11 14 -0.0676 -0.0573
5 11 15 0.0640 0.1540
5 11 16 -0.0392 -0.1136
5 11 17 0.0246 -0.0111
5 13 0 0.2991 -0.0742
5 13 1 -0.0573 0.0670
5 13 2 -0.0893 -0.1562
5 13 3 -0.0512 0.1325
5 13 4 0.2064 0.0333
5 13 5 -0.0990 -0.1013
5 13 6 -0.1169 -0.0341
5 13 7 0.1507 0.1627
5 13 8 -0.0484 -0.1149
5 13 9 0.0544 0.0090
5 13 10 -0.1691 0.0105
5 13 11 0.1778 -0.0099
5 13 12 -0.0508 0.0665
5 13 13 -0.0052 -0.0814
5 13 14 -0.0939 -0.0158
5 13 15 0.1757 0.0905
5 15 0 0.0802 -0.1736
5 15 1 0.1070 -0.0766
5 15 2 -0.2037 0.0109
5 15 3 0.0347 0.2089
5 15 4 0.1457 -0.2120
5 15 5 -0.0703 0.0022
5 15 6 -0.1178 0.1088
5 15 7 0.1419 -0.0240
5 15 8 -0.0470 -0.0443
5 15 9 0.0518 -0.0329
5 15 10 -0.1239 0.1301
5 15 11 0.0617 -0.1173
5 15 12 0.0952 0.0446
5 17 0 -0.0502 -0.0510
5 17 1 -0.0161 -0.2059
5 17 2 -0.0763 0.1485
5 17 3 0.1380 0.1309
5 17 4 -0.0811 -0.2033
5 17 5 0.0131 -0.0140
5 17 6 -0.0115 0.1717
5 17 7 0.0213 -0.0836
5 17 8 -0.0016 -0.0251
5 17 9 -0.0081 -0.0426
5 19 0 0.0072 0.0379
6 -18 -6 0.1463 0.0404
6 -18 -5 -0.0659 0.1000
6 -18 -4 -0.0174 -0.0591
6 -18 -3 -0.0614 -0.0303
6 -18 -2 0.2148 0.0236
6 -18 -1 -0.2109 -0.0128
6 -16 -12 0.1162 0.1194
6 -16 -11 0.0457 0.0933
6 -16 -10 -0.2037 -0.2174
6 -16 -9 0.1388 0.1057
6 -16 -8 0.1296 0.0452
6 -16 -7 -0.3142 0.0156
6 -16 -6 0.1980 -0.1876
6 -16 -5 0.0674 0.1862
6 -16 -4 -0.1461 -0.0404
6 -16 -3 -0.0366 0.0567
6 -16 -2 0.2203 -0.2661
6 -16 -1 -0.2009 0.3154
6 -14 -16 -0.0948 0.0940
6 -14 -15 0.1514 -0.0582
6 -14 -14 0.0806 0.0024
6 -14 -13 -0.3194 0.0228
6 -14 -12 0.2309 -0.0036
6 -14 -11 0.1275 -0.0214
6 -14 -10 -0.3608 0.0246
6 -14 -9 0.2221 0.0149
6 -14 -8 0.0828 -0.1331
6 -14 -7 -0.1620 0.2852
6 -14 -6 -0.0581 -0.3024
6 -14 -5 0.2645 0.1174
6 -14 -4 -0.2219 0.0451
6 -14 -3 0.0875 0.0653
6 -14 -2 -0.1071 -0.3215
6 -14 -1 0.1991 0.3649
6 -12 -18 0.3142 -0.2169
6 -12 -17 -0.1790 0.0426
6 -12 -16 -0.0172 0.2269
6 -12 -15 0.0555 -0.1704
6 -12 -14 0.0680 -0.1923
6 -12 -13 -0.1726 0.3934
6 -12 -12 0.1207 -0.1772
6 -12 -11 0.0552 -0.1834
6 -12 -10 -0.2040 0.2996
6 -12 -9 0.2118 -0.1175
6 -12 -8 -0.1352 -0.1332
6 -12 -7 0.1399 0.2264
6 -12 -6 -0.2615 -0.0975
6 -12 -5 0.3298 -0.1285
6 -12 -4 -0.2363 0.2289
6 -12 -3 0.1374 -0.1247
6 -12 -2 -0.2149 -0.0089
6 -12 -1 0.3543 0.0031
6 -10 -20 0.0547 -0.0964
6 -10 -19 -0.0035 0.4141
6 -10 -18 -0.0242 -0.4511
6 -10 -17 -0.0839 0.0723
6 -10 -16 0.1875 0.2351
6 -10 -15 -0.0590 -0.0628
6 -10 -14 -0.2162 -0.3116
6 -10 -13 0.2932 0.3630
6 -10 -12 -0.0696 -0.0605
6 -10 -11 -0.1489 -0.2114
6 -10 -10 0.0990 0.2507
6 -10 -9 0.0970 -0.1752
6 -10 -8 -0.1978 0.1115
6 -10 -7 0.1958 -0.0938
6 -10 -6 -0.1915 0.1721
6 -10 -5 0.1405 -0.3241
6 -10 -4 0.0166 0.3703
6 -10 -3 -0.1366 -0.2334
6 -10 -2 0.0478 0.1316
6 -10 -1 0.1574 -0.2371
6 -8 -22 0.0163 0.0010
6 -8 -21 -0.0399 -0.0741
6 -8 -20 -0.1963 -0.0674
6 -8 -19 0.4592 0.2690
6 -8 -18 -0.3261 -0.2615
6 -8 -17 -0.1244 0.0650
6 -8 -16 0.2936 0.0563
6 -8 -15 0.0852 -0.0191
6 -8 -14 -0.5006 0.0020
6 -8 -13 0.3859 -0.0816
6 -8 -12 0.0739 0.1110
6 -8 -11 -0.2837 -0.0352
6 -8 -10 0.1217 0.0160
6 -8 -9 0.0235 -0.1331
6 -8 -8 0.0425 0.2466
6 -8 -7 -0.1140 -0.2680
6 -8 -6 0.0786 0.2785
6 -8 -5 -0.1074 -0.2712
6 -8 -4 0.2572 0.1088
6 -8 -3 -0.3187 0.1212
6 -8 -2 0.2001 -0.0781
6 -8 -1 -0.0857 -0.2806
6 -6 -23 0.1757 0.0950
6 -6 -22 0.0599 -0.0639
6 -6 -21 -0.1414 -0.1042
6 -6 -20 -0.1413 0.2731
6 -6 -19 0.4674 -0.2322
6 -6 -18 -0.3764 -0.0195
6 -6 -17 -0.0332 0.2068
6 -6 -16 0.2159 -0.0843
6 -6 -15 0.0078 -0.2433
6 -6 -14 -0.2105 0.4136
6 -6 -13 0.0604 -0.2368
6 -6 -12 0.1910 -0.0681
6 -6 -11 -0.1806 0.1576
6 -6 -10 0.0145 -0.0070
6 -6 -9 -0.0288 -0.1083
6 -6 -8 0.2383 0.0543
6 -6 -7 -0.3828 -0.0057
6 -6 -6 0.3444 0.0783
6 -6 -5 -0.1989 -0.0761
6 -6 -4 0.0165 -0.1594
6 -6 -3 0.0996 0.3792
6 -6 -2 0.0343 -0.2420
6 -6 -1 -0.3665 -0.1281
6 -4 -23 0.2432 -0.1114
6 -4 -22 -0.0391 -0.0740
6 -4 -21 -0.2437 0.0652
6 -4 -20 0.2526 0.1931
6 -4 -19 0.0561 -0.3814
6 -4 -18 -0.3146 0.2475
6 -4 -17 0.2122 0.0320
6 -4 -16 0.1194 -0.1111
6 -4 -15 -0.3208 -0.0464
6 -4 -14 0.2537 0.1599
6 -4 -13 -0.0763 -0.0576
6 -4 -12 -0.0233 -0.1090
6 -4 -11 0.0077 0.1254
6 -4 -10 0.0526 -0.0247
6 -4 -9 -0.0944 0.0140
6 -4 -8 0.1297 -0.1663
6 -4 -7 -0.2065 0.3218
6 -4 -6 0.2647 -0.2964
6 -4 -5 -0.1237 0.0969
6 -4 -4 -0.2274 0.0913
6 -4 -3 0.4284 -0.0825
6 -4 -2 -0.1409 -0.1316
6 -4 -1 -0.3738 0.3330
6 -2 -24 0.0848 0.2501
6 -2 -23 -0.0300 -0.2929
6 -2 -22 -0.0325 0.0296
6 -2 -21 -0.0274 0.2402
6 -2 -20 0.1422 -0.1821
6 -2 -19 -0.1530 -0.1567
6 -2 -18 0.0669 0.4014
6 -2 -17 -0.0169 -0.2781
6 -2 -16 0.0345 -0.0958
6 -2 -15 -0.0406 0.3548
6 -2 -14 0.0146 -0.2796
6 -2 -13 -0.0052 0.0170
6 -2 -12 0.0096 0.1157
6 -2 -11 0.0128 -0.0130
6 -2 -10 -0.0441 -0.1327
6 -2 -9 0.0514 0.1540
6 -2 -8 -0.0720 -0.1553
6 -2 -7 0.1338 0.2828
6 -2 -6 -0.1526 -0.3740
6 -2 -5 0.0515 0.1315
6 -2 -4 0.0724 0.3357
6 -2 -3 -0.0530 -0.4756
6 -2 -2 -0.0950 0.0133
6 -2 -1 0.1773 0.5435
6 0 0 -0.4466 -0.0084
6 0 1 -0.2739 -0.0082
6 0 2 0.7302 0.0136
6 0 3 -0.4659 -0.0055
6 0 4 -0.0995 -0.0082
6 0 5 0.3173 0.0166
6 0 6 -0.0887 -0.0125
6 0 7 -0.2004 -0.0012
6 0 8 0.2661 0.0121
6 0 9 -0.1635 -0.0098
6 0 10 0.0441 -0.0022
6 0 11 0.0424 0.0107
6 0 12 -0.0868 -0.0088
6 0 13 0.0604 0.0025
6 0 14 0.0174 -0.0014
6 0 15 -0.0636 0.0060
6 0 16 0.0350 -0.0092
6 0 17 0.0256 0.0079
6 0 18 -0.0605 -0.0080
6 0 19 0.0559 0.0140
6 0 20 -0.0274 -0.0199
6 2 0 -0.0939 0.4621
6 2 1 -0.1141 0.2074
6 2 2 0.2033 -0.6854
6 2 3 -0.1197 0.4503
6 2 4 -0.0244 0.1141
6 2 5 0.0823 -0.3203
6 2 6 0.0028 0.0733
6 2 7 -0.1480 0.1816
6 2 8 0.1994 -0.1822
6 2 9 -0.0991 0.0894
6 2 10 -0.0284 -0.0627
6 2 11 0.0259 0.0184
6 2 12 0.0802 0.0973
6 2 13 -0.1152 -0.1349
6 2 14 0.0175 0.0053
6 2 15 0.0679 0.1242
6 2 16 -0.0200 -0.0771
6 2 17 -0.0636 -0.0606
6 2 18 0.0260 0.0912
6 2 19 0.0904 -0.0034
6 2 20 -0.1111 -0.0511
6 4 0 0.4428 0.2646
6 4 1 0.0560 0.1046
6 4 2 -0.5205 -0.3751
6 4 3 0.3890 0.2497
6 4 4 0.0843 0.0918
6 4 5 -0.2773 -0.2017
6 4 6 0.0954 -0.0451
6 4 7 0.0578 0.3049
6 4 8 -0.0135 -0.2683
6 4 9 -0.0014 0.0594
6 4 10 -0.0917 0.0147
6 4 11 0.0574 0.0876
6 4 12 0.1594 -0.1563
6 4 13 -0.2422 0.0859
6 4 14 0.0223 0.0056
6 4 15 0.1954 0.0011
6 4 16 -0.1027 -0.0597
6 4 17 -0.1215 0.0580
6 4 18 0.1167 0.0168
6 4 19 0.0858 -0.0759
6 4 20 -0.1564 0.0567
6 6 0 0.4580 -0.2561
6 6 1 -0.0488 0.0279
6 6 2 -0.4172 0.2356
6 6 3 0.3517 -0.2286
6 6 4 0.1083 0.0402
6 6 5 -0.2839 0.1040
6 6 6 -0.0304 -0.1667
6 6 7 0.3209 0.1944
6 6 8 -0.2149 -0.1366
6 6 9 0.0003 -0.0160
6 6 10 -0.0426 0.0866
6 6 11 0.1943 0.0608
6 6 12 -0.1459 -0.2579
6 6 13 -0.0163 0.2290
6 6 14 0.0119 0.0008
6 6 15 0.1243 -0.1285
6 6 16 -0.1348 0.0166
6 6 17 -0.0004 0.1195
6 6 18 0.0626 -0.0559
6 6 19 0.0133 -0.1095
6 8 0 0.0818 -0.4744
6 8 1 -0.0587 0.1810
6 8 2 -0.0195 0.2585
6 8 3 -0.0107 -0.3030
6 8 4 0.1444 -0.0100
6 8 5 -0.1036 0.1911
6 8 6 -0.1863 -0.0569
6 8 7 0.3750 -0.1029
6 8 8 -0.2095 0.0830
6 8 9 -0.0431 -0.0357
6 8 10 0.0094 0.0973
6 8 11 0.2206 -0.1351
6 8 12 -0.2861 0.0375
6 8 13 0.1272 0.0474
6 8 14 -0.0037 0.0269
6 8 15 0.0419 -0.1350
6 8 16 -0.0980 0.0940
6 8 17 0.0540 0.0238
6 8 18 0.0223 -0.0243
6 10 0 -0.2360 -0.3295
6 10 1 0.1299 0.1640
6 10 2 0.0188 0.0900
6 10 3 -0.0998 -0.0701
6 10 4 0.0985 -0.1474
6 10 5 -0.0126 0.1470
6 10 6 -0.1166 0.1327
6 10 7 0.1613 -0.2998
6 10 8 -0.0576 0.1649
6 10 9 -0.0679 -0.0218
6 10 10 0.0653 0.1147
6 10 11 0.0218 -0.2532
6 10 12 -0.0485 0.1940
6 10 13 -0.0021 -0.0545
6 10 14 0.0305 0.0611
6 10 15 -0.0051 -0.1505
6 10 16 -0.0108 0.1228
6 10 17 -0.0150 -0.0057
6 12 0 -0.3049 -0.0413
6 12 1 0.0975 -0.0268
6 12 2 0.0113 0.1133
6 12 3 0.0631 -0.0226
6 12 4 -0.1204 -0.1410
6 12 5 0.0268 0.0957
6 12 6 0.0878 0.1326
6 12 7 -0.0833 -0.2260
6 12 8 0.0373 0.0955
6 12 9 -0.0803 -0.0007
6 12 10 0.1672 0.0776
6 12 11 -0.1686 -0.1297
6 12 12 0.0898 0.0250
6 12 13 -0.0481 0.0575
6 12 14 0.0810 0.0316
6 12 15 -0.1073 -0.1358
6 14 0 -0.1193 0.1451
6 14 1 -0.0776 0.0174
6 14 2 0.1001 0.0624
6 14 3 0.0839 -0.1737
6 14 4 -0.1670 0.1033
6 14 5 0.0012 0.0328
6 14 6 0.1665 -0.0399
6 14 7 -0.1179 -0.0316
6 14 8 0.0118 0.0292
6 14 9 -0.0761 0.0351
6 14 10 0.2045 -0.0624
6 14 11 -0.1536 0.0596
6 14 12 -0.0267 -0.0764
6 16 0 0.0804 0.0560
6 16 1 -0.0385 0.1679
6 16 2 0.0661 -0.0397
6 16 3 -0.0633 -0.2083
6 16 4 0.0428 0.1790
6 16 5 -0.0603 0.0691
6 16 6 0.0682 -0.1659
6 16 7 -0.0129 0.0346
6 16 8 -0.0259 0.0473
6 16 9 -0.0321 0.0597
6 18 0 0.0365 -0.1007
6 18 1 0.0755 0.1580
6 18 2 0.0064 -0.0441
7 -17 -7 0.2356 0.1055
7 -17 -6 -0.2448 -0.0027
7 -17 -5 0.0453 -0.0723
7 -17 -4 0.0989 0.0631
7 -17 -3 0.0183 -0.0934
7 -17 -2 -0.2497 0.1561
7 -17 -1 0.2993 -0.0764
7 -15 -13 0.2191 0.1079
7 -15 -12 -0.2227 -0.0613
7 -15 -11 -0.0438 -0.0565
7 -15 -10 0.2899 0.0984
7 -15 -9 -0.2298 -0.0451
7 -15 -8 -0.0654 0.0668
7 -15 -7 0.2545 -0.2275
7 -15 -6 -0.1467 0.3091
7 -15 -5 -0.0893 -0.1440
7 -15 -4 0.1847 -0.0399
7 -15 -3 -0.1041 -0.0815
7 -15 -2 -0.0013 0.3805
7 -15 -1 0.0556 -0.4142
7 -13 -16 0.0669 -0.1401
7 -13 -15 -0.1529 0.1550
7 -13 -14 -0.0608 0.0385
7 -13 -13 0.2796 -0.2209
7 -13 -12 -0.2026 0.1704
7 -13 -11 -0.0967 0.0515
7 -13 -10 0.2915 -0.2000
7 -13 -9 -0.2254 0.1208
7 -13 -8 0.0813 0.1250
7 -13 -7 -0.0968 -0.3209
7 -13 -6 0.2328 0.2732
7 -13 -5 -0.2689 -0.0241
7 -13 -4 0.1745 -0.1500
7 -13 -3 -0.1619 0.0618
7 -13 -2 0.3102 0.1404
7 -13 -1 -0.3816 -0.1969
7 -11 -18 -0.1707 0.4079
7 -11 -17 0.1053 -0.1436
7 -11 -16 -0.0635 -0.2299
7 -11 -15 0.0415 0.1903
7 -11 -14 0.0230 0.2118
7 -11 -13 -0.0909 -0.4268
7 -11 -12 0.0734 0.1874
7 -11 -11 -0.0023 0.1941
7 -11 -10 -0.0047 -0.3282
7 -11 -9 -0.0843 0.2003
7 -11 -8 0.2025 -0.0439
7 -11 -7 -0.2947 0.0207
7 -11 -6 0.3233 -0.1225
7 -11 -5 -0.2391 0.2384
7 -11 -4 0.0777 -0.2637
7 -11 -3 -0.0051 0.2211
7 -11 -2 0.1194 -0.2288
7 -11 -1 -0.2800 0.2810
7 -9 -20 0.0778 0.0851
7 -9 -19 -0.2415 -0.3824
7 -9 -18 0.2446 0.3828
7 -9 -17 0.0286 -0.0543
7 -9 -16 -0.2539 -0.1535
7 -9 -15 0.0723 0.0035
7 -9 -14 0.3313 0.1877
7 -9 -13 -0.4297 -0.0972
7 -9 -12 0.0994 -0.1205
7 -9 -11 0.2283 0.1702
7 -9 -10 -0.2133 -0.0963
7 -9 -9 0.0197 0.1198
7 -9 -8 0.0545 -0.2473
7 -9 -7 -0.0090 0.3386
7 -9 -6 -0.0124 -0.3640
7 -9 -5 0.0311 0.3429
7 -9 -4 -0.1382 -0.2272
7 -9 -3 0.2646 0.0725
7 -9 -2 -0.2676 -0.1010
7 -9 -1 0.1402 0.3420
7 -7 -21 0.0929 0.1359
7 -7 -20 0.2119 -0.1496
7 -7 -19 -0.5255 0.0273
7 -7 -18 0.3780 0.0768
7 -7 -17 0.1014 -0.1019
7 -7 -16 -0.2730 0.0704
7 -7 -15 -0.0776 0.0455
7 -7 -14 0.3978 -0.2317
7 -7 -13 -0.2032 0.3060
7 -7 -12 -0.2153 -0.1331
7 -7 -11 0.3013 -0.1039
7 -7 -10 -0.0787 0.1164
7 -7 -9 0.0057 0.0668
7 -7 -8 -0.2144 -0.1803
7 -7 -7 0.4011 0.1597
7 -7 -6 -0.3741 -0.1578
7 -7 -5 0.2582 0.1582
7 -7 -4 -0.1809 0.0211
7 -7 -3 0.1448 -0.2907
7 -7 -2 -0.1937 0.2816
7 -7 -1 0.3433 0.0728
7 -5 -22 0.0049 0.1251
7 -5 -21 0.2417 0.0322
7 -5 -20 -0.1237 -0.3179
7 -5 -19 -0.2044 0.4052
7 -5 -18 0.3036 -0.1490
7 -5 -17 -0.0974 -0.1689
7 -5 -16 -0.0881 0.1597
7 -5 -15 0.0880 0.1616
7 -5 -14 -0.0855 -0.3719
7 -5 -13 0.1814 0.1895
7 -5 -12 -0.1941 0.1554
7 -5 -11 0.0377 -0.2501
7 -5 -10 0.0647 0.0674
7 -5 -9 0.0609 0.0437
7 -5 -8 -0.2686 0.1012
7 -5 -7 0.3606 -0.2806
7 -5 -6 -0.3385 0.2533
7 -5 -5 0.2261 -0.1184
7 -5 -4 0.0298 0.1056
7 -5 -3 -0.2817 -0.2104
7 -5 -2 0.1778 0.2595
7 -5 -1 0.2757 -0.2024
7 -3 -23 -0.1839 0.2615
7 -3 -22 0.0983 0.0049
7 -3 -21 0.1624 -0.2115
7 -3 -20 -0.3021 0.0740
7 -3 -19 0.1547 0.2258
7 -3 -18 0.0964 -0.3240
7 -3 -17 -0.1674 0.1578
7 -3 -16 0.0117 0.0424
7 -3 -15 0.1866 -0.1208
7 -3 -14 -0.2472 0.1283
7 -3 -13 0.1365 -0.1305
7 -3 -12 0.0397 0.0993
7 -3 -11 -0.1236 -0.0326
7 -3 -10 0.0561 0.0195
7 -3 -9 0.0440 -0.1195
7 -3 -8 -0.0383 0.2768
7 -3 -7 -0.0282 -0.3937
7 -3 -6 0.0276 0.3985
7 -3 -5 -0.0020 -0.2363
7 -3 -4 0.0948 -0.0575
7 -3 -3 -0.2419 0.2479
7 -3 -2 0.2066 -0.0763
7 -3 -1 0.0189 -0.3383
7 -1 -23 0.2258 0.2276
7 -1 -22 -0.0284 -0.0584
7 -1 -21 -0.1452 -0.1754
7 -1 -20 0.0921 0.1986
7 -1 -19 0.1055 0.0089
7 -1 -18 -0.2489 -0.2150
7 -1 -17 0.2273 0.2133
7 -1 -16 -0.0526 -0.0169
7 -1 -15 -0.1586 -0.1919
7 -1 -14 0.2379 0.2416
7 -1 -13 -0.1264 -0.1150
7 -1 -12 -0.0281 -0.0433
7 -1 -11 0.0424 0.0757
7 -1 -10 0.0740 0.0221
7 -1 -9 -0.1780 -0.1216
7 -1 -8 0.2250 0.1490
7 -1 -7 -0.2810 -0.1594
7 -1 -6 0.3207 0.1825
7 -1 -5 -0.2075 -0.1183
7 -1 -4 -0.0580 -0.0844
7 -1 -3 0.2237 0.2397
7 -1 -2 -0.0666 -0.1159
7 -1 -1 -0.2725 -0.1923
7 1 0 0.4128 -0.2652
7 1 1 -0.0946 0.0391
7 1 2 -0.3511 0.2666
7 1 3 0.4647 -0.3049
7 1 4 -0.1659 0.0851
7 1 5 -0.1752 0.0983
7 1 6 0.1963 -0.0853
7 1 7 0.0587 -0.0135
7 1 8 -0.2615 0.0645
7 1 9 0.2177 -0.0739
7 1 10 -0.0435 0.0725
7 1 11 -0.0486 -0.0276
7 1 12 0.0146 -0.0550
7 1 13 0.0258 0.0825
7 1 14 0.0065 -0.0152
7 1 15 -0.0517 -0.0527
7 1 16 0.0303 0.0329
7 1 17 0.0221 0.0253
7 1 18 -0.0122 -0.0248
7 1 19 -0.0585 -0.0257
7 3 0 -0.1007 -0.4950
7 3 1 -0.0115 0.1107
7 3 2 0.1565 0.4193
7 3 3 -0.1182 -0.5058
7 3 4 -0.0023 0.1224
7 3 5 0.0153 0.2052
7 3 6 0.0132 -0.1336
7 3 7 0.0729 -0.1254
7 3 8 -0.1739 0.2269
7 3 9 0.0852 -0.1528
7 3 10 0.0989 0.0829
7 3 11 -0.0834 -0.0627
7 3 12 -0.1330 0.0191
7 3 13 0.2171 0.0388
7 3 14 -0.0278 -0.0368
7 3 15 -0.1518 -0.0148
7 3 16 0.0685 0.0369
7 3 17 0.1063 -0.0095
7 3 18 -0.0737 -0.0212
7 3 19 -0.1144 0.0314
7 5 0 -0.4972 -0.1388
7 5 1 0.1382 0.0465
7 5 2 0.3973 0.0447
7 5 3 -0.4566 -0.0580
7 5 4 0.0726 -0.0426
7 5 5 0.1716 0.1065
7 5 6 -0.0515 0.0271
7 5 7 -0.0971 -0.2446
7 5 8 0.0567 0.2732
7 5 9 -0.0297 -0.0829
7 5 10 0.1438 -0.0509
7 5 11 -0.1748 -0.0515
7 5 12 -0.0125 0.2154
7 5 13 0.1650 -0.1831
7 5 14 -0.0564 -0.0071
7 5 15 -0.1257 0.0960
7 5 16 0.1020 0.0077
7 5 17 0.0473 -0.1085
7 5 18 -0.0619 0.0307
7 7 0 -0.3793 0.3234
7 7 1 0.1211 -0.1589
7 7 2 0.2011 -0.1982
7 7 3 -0.1864 0.3158
7 7 4 -0.1023 -0.1491
7 7 5 0.1835 -0.0301
7 7 6 0.0975 0.0907
7 7 7 -0.3348 -0.1072
7 7 8 0.2262 0.0895
7 7 9 -0.0222 0.0232
7 7 10 0.0605 -0.1398
7 7 11 -0.2299 0.0826
7 7 12 0.2235 0.1027
7 7 13 -0.0536 -0.1642
7 7 14 -0.0259 0.0227
7 7 15 -0.0478 0.1044
7 7 16 0.1036 -0.0498
7 7 17 -0.0489 -0.0535
7 9 0 0.0145 0.4408
7 9 1 -0.0937 -0.1841
7 9 2 0.0438 -0.1608
7 9 3 0.1242 0.1826
7 9 4 -0.2442 0.0453
7 9 5 0.1201 -0.1134
7 9 6 0.1713 -0.0683
7 9 7 -0.3060 0.1938
7 9 8 0.1484 -0.1168
7 9 9 0.0510 0.0531
7 9 10 -0.0325 -0.1488
7 9 11 -0.1152 0.2288
7 9 12 0.1525 -0.1332
7 9 13 -0.0609 -0.0003
7 9 14 0.0035 -0.0122
7 9 15 -0.0335 0.1005
7 9 16 0.0519 -0.0958
7 11 0 0.2786 0.2000
7 11 1 -0.1288 0.0169
7 11 2 -0.0052 -0.1249
7 11 3 0.0445 -0.0418
7 11 4 -0.0401 0.2311
7 11 5 0.0247 -0.1138
7 11 6 0.0119 -0.1889
7 11 7 -0.0330 0.2824
7 11 8 -0.0150 -0.1141
7 11 9 0.0953 0.0135
7 11 10 -0.1198 -0.1234
7 11 11 0.0803 0.2071
7 11 12 -0.0439 -0.1025
7 11 13 0.0389 -0.0116
7 11 14 -0.0353 -0.0393
7 13 0 0.1877 -0.1052
7 13 1 0.0610 0.0465
7 13 2 -0.0562 -0.0625
7 13 3 -0.1357 0.0299
7 13 4 0.1773 0.0470
7 13 5 0.0134 -0.0269
7 13 6 -0.1659 -0.0803
7 13 7 0.1122 0.1001
7 13 8 -0.0241 -0.0058
7 13 9 0.0859 -0.0337
7 13 10 -0.1951 -0.0327
7 13 11 0.1637 0.0508
7 13 12 -0.0336 0.0396
7 15 0 -0.0918 -0.1073
7 15 1 0.0955 -0.1262
7 15 2 -0.0114 0.0062
7 15 3 -0.0822 0.2045
7 15 4 0.0349 -0.1641
7 15 5 0.1132 -0.0395
7 15 6 -0.1478 0.1114
7 15 7 0.0194 -0.0263
7 15 8 0.0579 -0.0147
7 15 9 0.0489 -0.0511
7 17 0 -0.1260 0.1258
7 17 1 -0.0379 -0.1770
7 17 2 0.0236 -0.0291
7 17 3 0.0868 0.1936
8 -16 -7 -0.2531 0.1030
8 -16 -6 0.2891 -0.1494
8 -16 -5 -0.0726 0.0600
8 -16 -4 -0.1408 0.0164
8 -16 -3 0.1148 0.1232
8 -16 -2 0.0984 -0.3269
8 -16 -1 -0.2570 0.2587
8 -14 -13 -0.2322 0.0369
8 -14 -12 0.2314 -0.0839
8 -14 -11 0.0323 0.0581
8 -14 -10 -0.2634 0.0367
8 -14 -9 0.2409 -0.0766
8 -14 -8 -0.0705 -0.0751
8 -14 -7 -0.0098 0.3297
8 -14 -6 -0.0465 -0.3884
8 -14 -5 0.1068 0.1386
8 -14 -4 -0.1233 0.1153
8 -14 -3 0.1803 -0.0353
8 -14 -2 -0.2630 -0.2603
8 -14 -1 0.2081 0.3664
8 -12 -16 -0.0115 0.1486
8 -12 -15 0.0666 -0.2149
8 -12 -14 0.0247 -0.0528
8 -12 -13 -0.0878 0.3135
8 -12 -12 0.0193 -0.2434
8 -12 -11 0.0960 -0.0609
8 -12 -10 -0.1331 0.2673
8 -12 -9 0.1102 -0.2157
8 -12 -8 -0.1587 0.0228
8 -12 -7 0.3103 0.1059
8 -12 -6 -0.3987 -0.0710
8 -12 -5 0.2746 -0.0632
8 -12 -4 -0.0681 0.1623
8 -12 -3 0.0608 -0.1773
8 -12 -2 -0.2782 0.1635
8 -12 -1 0.4158 -0.1350
8 -10 -18 -0.0698 -0.4256
8 -10 -17 0.0129 0.1333
8 -10 -16 0.1303 0.1851
8 -10 -15 -0.1298 -0.1166
8 -10 -14 -0.0945 -0.1784
8 -10 -13 0.2875 0.2444
8 -10 -12 -0.2031 -0.0047
8 -10 -11 -0.0443 -0.2145
8 -10 -10 0.1605 0.2179
8 -10 -9 -0.0655 -0.1492
8 -10 -8 -0.0870 0.1889
8 -10 -7 0.1718 -0.3137
8 -10 -6 -0.1785 0.3871
8 -10 -5 0.1076 -0.3287
8 -10 -4 0.0329 0.1895
8 -10 -3 -0.1547 -0.1336
8 -10 -2 0.1523 0.2707
8 -10 -1 -0.0299 -0.4473
8 -8 -20 -0.1573 0.0212
8 -8 -19 0.4137 0.1806
8 -8 -18 -0.3594 -0.1767
8 -8 -17 -0.0300 0.0063
8 -8 -16 0.2768 0.0344
8 -8 -15 -0.0422 0.0709
8 -8 -14 -0.3430 -0.0376
8 -8 -13 0.3329 -0.1806
8 -8 -12 0.0516 0.2704
8 -8 -11 -0.3046 -0.0889
8 -8 -10 0.2026 -0.0862
8 -8 -9 -0.0487 0.0037
8 -8 -8 0.1241 0.2100
8 -8 -7 -0.3018 -0.3254
8 -8 -6 0.3351 0.3239
8 -8 -5 -0.2282 -0.2553
8 -8 -4 0.1540 0.0826
8 -8 -3 -0.2028 0.1245
8 -8 -2 0.3282 -0.1234
8 -8 -1 -0.4025 -0.1370
8 -6 -21 -0.1769 -0.0740
8 -6 -20 -0.0606 0.2772
8 -6 -19 0.3700 -0.2989
8 -6 -18 -0.2949 0.1156
8 -6 -17 -0.0592 0.1239
8 -6 -16 0.1630 -0.1889
8 -6 -15 0.0857 -0.0261
8 -6 -14 -0.2004 0.3180
8 -6 -13 -0.0779 -0.3367
8 -6 -12 0.3506 0.0288
8 -6 -11 -0.2257 0.2473
8 -6 -10 -0.0548 -0.1989
8 -6 -9 0.0322 -0.0039
8 -6 -8 0.2723 0.0272
8 -6 -7 -0.4836 0.1165
8 -6 -6 0.4461 -0.1636
8 -6 -5 -0.2857 0.0805
8 -6 -4 0.0966 -0.0920
8 -6 -3 0.0592 0.2540
8 -6 -2 -0.0153 -0.3422
8 -6 -1 -0.2579 0.2219
8 -4 -21 -0.1896 0.1093
8 -4 -20 0.2778 0.1401
8 -4 -19 -0.0845 -0.3480
8 -4 -18 -0.1145 0.2292
8 -4 -17 0.1450 0.0540
8 -4 -16 -0.0737 -0.1169
8 -4 -15 -0.0418 -0.0788
8 -4 -14 0.2087 0.1774
8 -4 -13 -0.3025 0.0208
8 -4 -12 0.1539 -0.2568
8 -4 -11 0.1195 0.2185
8 -4 -10 -0.1887 -0.0152
8 -4 -9 -0.0107 -0.0036
8 -4 -8 0.1893 -0.2298
8 -4 -7 -0.1655 0.4382
8 -4 -6 0.0793 -0.4166
8 -4 -5 -0.0427 0.2478
8 -4 -4 -0.0592 -0.0939
8 -4 -3 0.2428 0.0192
8 -4 -2 -0.2618 -0.0590
8 -4 -1 0.0160 0.2186
8 -2 -22 -0.0606 0.0936
8 -2 -21 0.0122 0.2005
8 -2 -20 0.1151 -0.2147
8 -2 -19 -0.1664 -0.0258
8 -2 -18 0.0924 0.2162
8 -2 -17 0.0011 -0.2053
8 -2 -16 -0.0133 0.0812
8 -2 -15 -0.0352 0.0657
8 -2 -14 0.0535 -0.2117
8 -2 -13 0.0039 0.2708
8 -2 -12 -0.0862 -0.1458
8 -2 -11 0.1067 -0.0609
8 -2 -10 -0.0595 0.1028
8 -2 -9 0.0419 0.0826
8 -2 -8 -0.1200 -0.2859
8 -2 -7 0.2211 0.3274
8 -2 -6 -0.2314 -0.2544
8 -2 -5 0.1541 0.1550
8 -2 -4 -0.0795 0.0006
8 -2 -3 0.0475 -0.1826
8 -2 -2 -0.0456 0.1856
8 -2 -1 0.0880 0.0756
8 0 0 -0.3390 -0.0270
8 0 1 0.2485 0.0118
8 0 2 0.1794 0.0114
8 0 3 -0.4945 -0.0175
8 0 4 0.3583 0.0026
8 0 5 0.0275 0.0142
8 0 6 -0.2031 -0.0156
8 0 7 0.0319 0.0038
8 0 8 0.1991 0.0066
8 0 9 -0.2111 -0.0060
8 0 10 0.0551 -0.0037
8 0 11 0.0443 0.0134
8 0 12 -0.0123 -0.0152
8 0 13 -0.0286 0.0098
8 0 14 -0.0224 -0.0075
8 0 15 0.1021 0.0155
8 0 16 -0.0947 -0.0263
8 0 17 0.0075 0.0257
8 2 0 -0.2054 0.2889
8 2 1 0.1709 -0.1722
8 2 2 0.0386 -0.2005
8 2 3 -0.2320 0.4087
8 2 4 0.1721 -0.2616
8 2 5 0.0678 0.0007
8 2 6 -0.1564 0.0899
8 2 7 -0.0332 -0.0152
8 2 8 0.2310 -0.0699
8 2 9 -0.1660 0.1043
8 2 10 -0.0407 -0.1023
8 2 11 0.0815 0.0542
8 2 12 0.0654 0.0266
8 2 13 -0.1287 -0.0662
8 2 14 -0.0138 0.0362
8 2 15 0.1527 -0.0071
8 2 16 -0.0890 0.0278
8 2 17 -0.0601 -0.0420
8 4 0 0.1580 0.3541
8 4 1 -0.0573 -0.2048
8 4 2 -0.1811 -0.1467
8 4 3 0.2407 0.3294
8 4 4 -0.1312 -0.1586
8 4 5 0.0680 -0.0941
8 4 6 -0.0530 0.0863
8 4 7 -0.0513 0.1283
8 4 8 0.1549 -0.2360
8 4 9 -0.0499 0.1341
8 4 10 -0.1616 -0.0202
8 4 11 0.1539 0.0479
8 4 12 0.0872 -0.1200
8 4 13 -0.2052 0.0781
8 4 14 0.0383 0.0532
8 4 15 0.1299 -0.1136
8 4 16 -0.0487 0.0380
8 4 17 -0.1056 0.0582
8 6 0 0.4190 0.0584
8 6 1 -0.1857 0.0126
8 6 2 -0.2208 0.0209
8 6 3 0.3227 -0.0855
8 6 4 -0.0918 0.1513
8 6 5 -0.0597 -0.1551
8 6 6 -0.0471 0.0099
8 6 7 0.1544 0.2054
8 6 8 -0.0881 -0.2514
8 6 9 0.0308 0.0579
8 6 10 -0.1282 0.1207
8 6 11 0.2088 -0.0431
8 6 12 -0.1029 -0.1620
8 6 13 -0.0567 0.1849
8 6 14 0.0711 0.0026
8 6 15 0.0138 -0.1209
8 6 16 -0.0401 0.0219
8 8 0 0.2848 -0.3222
8 8 1 -0.0124 0.1835
8 8 2 -0.1584 0.1212
8 8 3 0.0262 -0.2437
8 8 4 0.2160 0.1450
8 8 5 -0.1896 -0.0461
8 8 6 -0.1192 0.0304
8 8 7 0.3232 -0.0027
8 8 8 -0.2049 -0.0338
8 8 9 0.0053 -0.0326
8 8 10 -0.0130 0.1617
8 8 11 0.1522 -0.1677
8 8 12 -0.1768 0.0224
8 8 13 0.0606 0.0817
8 8 14 0.0260 -0.0335
8 8 15 -0.0035 -0.0457
8 10 0 -0.1068 -0.3626
8 10 1 0.1502 0.0403
8 10 2 -0.0552 0.1706
8 10 3 -0.1249 -0.0445
8 10 4 0.2300 -0.1653
8 10 5 -0.1294 0.1058
8 10 6 -0.0871 0.1443
8 10 7 0.1800 -0.2375
8 10 8 -0.0688 0.1148
8 10 9 -0.0700 -0.0412
8 10 10 0.0706 0.1314
8 10 11 0.0099 -0.1966
8 10 12 -0.0359 0.1072
8 10 13 0.0063 0.0029
8 12 0 -0.2634 -0.0280
8 12 1 0.0100 -0.1071
8 12 2 0.0601 0.1018
8 12 3 0.0353 0.0820
8 12 4 -0.0724 -0.2032
8 12 5 -0.0093 0.0653
8 12 6 0.0716 0.1604
8 12 7 -0.0524 -0.1827
8 12 8 0.0440 0.0349
8 12 9 -0.0964 0.0154
8 12 10 0.1311 0.0817
8 12 11 -0.0911 -0.1173
8 14 0 0.0053 0.1765
8 14 1 -0.1393 0.0248
8 14 2 0.0191 -0.0207
8 14 3 0.1667 -0.0646
8 14 4 -0.1290 0.0641
8 14 5 -0.0824 -0.0185
8 14 6 0.1693 0.0136
8 14 7 -0.0541 -0.0095
8 14 8 -0.0300 -0.0337
8 16 0 0.2137 -0.0415
8 16 1 -0.0442 0.1760
8 16 2 -0.0774 0.0214
9 -15 -5 0.0824 -0.1241
9 -15 -4 0.0805 -0.0831
9 -15 -3 -0.1934 -0.0142
9 -15 -2 0.1497 0.2915
9 -15 -1 0.0331 -0.3473
9 -13 -12 -0.1067 0.1856
9 -13 -11 -0.0635 -0.0718
9 -13 -10 0.1748 -0.0995
9 -13 -9 -0.1510 0.1653
9 -13 -8 0.1353 -0.0350
9 -13 -7 -0.2261 -0.1907
9 -13 -6 0.2903 0.2783
9 -13 -5 -0.1834 -0.1238
9 -13 -4 0.0366 -0.1001
9 -13 -3 -0.0969 0.1570
9 -13 -2 0.3177 -0.0348
9 -13 -1 -0.3753 -0.0970
9 -11 -15 0.0433 0.1842
9 -11 -14 -0.0046 0.0427
9 -11 -13 -0.0963 -0.2283
9 -11 -12 0.1575 0.1332
9 -11 -11 -0.1063 0.1017
9 -11 -10 -0.0014 -0.2231
9 -11 -9 0.0384 0.1951
9 -11 -8 0.0712 -0.1581
9 -11 -7 -0.2653 0.1911
9 -11 -6 0.3635 -0.2301
9 -11 -5 -0.2415 0.1920
9 -11 -4 0.0060 -0.1173
9 -11 -3 0.0977 0.1434
9 -11 -2 0.0157 -0.3000
9 -11 -1 -0.1768 0.3927
9 -9 -17 -0.0730 -0.0410
9 -9 -16 -0.1608 -0.1091
9 -9 -15 0.1436 -0.0071
9 -9 -14 0.1215 0.1277
9 -9 -13 -0.2834 0.0004
9 -9 -12 0.1345 -0.2109
9 -9 -11 0.1219 0.2148
9 -9 -10 -0.2053 -0.0576
9 -9 -9 0.1301 0.0133
9 -9 -8 -0.0854 -0.1750
9 -9 -7 0.1192 0.3809
9 -9 -6 -0.1335 -0.4498
9 -9 -5 0.0955 0.3288
9 -9 -4 -0.0896 -0.1020
9 -9 -3 0.1791 -0.0348
9 -9 -2 -0.3071 -0.0695
9 -9 -1 0.3348 0.2955
9 -7 -19 -0.4002 0.0728
9 -7 -18 0.3158 -0.0464
9 -7 -17 0.0624 0.0146
9 -7 -16 -0.2215 0.0878
9 -7 -15 -0.0376 -0.1246
9 -7 -14 0.2786 -0.0589
9 -7 -13 -0.0973 0.2897
9 -7 -12 -0.2640 -0.2452
9 -7 -11 0.3200 -0.0447
9 -7 -10 -0.0828 0.2154
9 -7 -9 -0.0163 -0.1032
9 -7 -8 -0.1990 -0.0688
9 -7 -7 0.4578 0.0939
9 -7 -6 -0.4876 -0.0421
9 -7 -5 0.3169 0.0162
9 -7 -4 -0.1251 0.0477
9 -7 -3 0.0526 -0.1867
9 -7 -2 -0.1586 0.2611
9 -7 -1 0.3474 -0.1658
9 -5 -20 -0.0871 -0.2231
9 -5 -19 -0.1060 0.3756
9 -5 -18 0.1145 -0.2100
9 -5 -17 0.0205 -0.1057
9 -5 -16 0.0012 0.2028
9 -5 -15 -0.1452 0.0292
9 -5 -14 0.0613 -0.2697
9 -5 -13 0.2603 0.1746
9 -5 -12 -0.3713 0.1520
9 -5 -11 0.0746 -0.3050
9 -5 -10 0.2210 0.1532
9 -5 -9 -0.1147 0.0008
9 -5 -8 -0.2137 0.1043
9 -5 -7 0.3495 -0.3270
9 -5 -6 -0.2355 0.3836
9 -5 -5 0.0870 -0.2551
9 -5 -4 0.0201 0.1351
9 -5 -3 -0.1264 -0.1270
9 -5 -2 0.1495 0.1860
9 -5 -1 -0.0117 -0.2536
9 -3 -20 -0.2085 0.0296
9 -3 -19 0.1980 0.1634
9 -3 -18 -0.0554 -0.1635
9 -3 -17 -0.0839 0.0236
9 -3 -16 0.1234 -0.0123
9 -3 -15 -0.0230 0.1205
9 -3 -14 -0.1501 -0.0607
9 -3 -13 0.2067 -0.2088
9 -3 -12 -0.0397 0.3364
9 -3 -11 -0.1808 -0.1167
9 -3 -10 0.2007 -0.1451
9 -3 -9 -0.0408 0.0644
9 -3 -8 -0.0442 0.2624
9 -3 -7 -0.0477 -0.4335
9 -3 -6 0.1557 0.3192
9 -3 -5 -0.1532 -0.1362
9 -3 -4 0.1148 0.0358
9 -3 -3 -0.1240 0.0351
9 -3 -2 0.1369 -0.0782
9 -3 -1 -0.1178 -0.0098
9 -1 -21 -0.0761 -0.0775
9 -1 -20 0.0402 0.1186
9 -1 -19 0.0794 -0.0236
9 -1 -18 -0.1247 -0.0669
9 -1 -17 0.0906 0.0912
9 -1 -16 -0.0743 -0.0878
9 -1 -15 0.0679 0.0459
9 -1 -14 0.0265 0.0750
9 -1 -13 -0.1812 -0.1891
9 -1 -12 0.2148 0.1406
9 -1 -11 -0.0591 0.0447
9 -1 -10 -0.0863 -0.1388
9 -1 -9 0.0034 0.0187
9 -1 -8 0.2291 0.1579
9 -1 -7 -0.3421 -0.1860
9 -1 -6 0.2497 0.0851
9 -1 -5 -0.1163 -0.0059
9 -1 -4 0.0561 -0.0173
9 -1 -3 -0.0019 0.0557
9 -1 -2 -0.0714 -0.0978
9 -1 -1 0.0379 0.0585
9 1 0 0.1463 -0.0066
9 1 1 -0.2058 0.0324
9 1 2 -0.0235 0.0397
9 1 3 0.3140 -0.1278
9 1 4 -0.3170 0.1423
9 1 5 0.0535 -0.0908
9 1 6 0.1209 0.0278
9 1 7 -0.0204 0.0155
9 1 8 -0.1483 -0.0226
9 1 9 0.1298 -0.0104
9 1 10 0.0234 0.0442
9 1 11 -0.0801 -0.0292
9 1 12 -0.0105 -0.0169
9 1 13 0.0686 0.0288
9 1 14 0.0262 -0.0008
9 1 15 -0.1588 -0.0046
9 3 0 0.1457 -0.1748
9 3 1 -0.1430 0.1693
9 3 2 0.0468 0.0790
9 3 3 0.0721 -0.3038
9 3 4 -0.0346 0.2696
9 3 5 -0.1359 -0.0806
9 3 6 0.1676 -0.0182
9 3 7 0.0478 -0.0225
9 3 8 -0.2313 0.0748
9 3 9 0.1170 -0.0657
9 3 10 0.1197 0.0358
9 3 11 -0.1219 -0.0266
9 3 12 -0.0914 0.0253
9 3 13 0.1656 -0.0037
9 3 14 0.0202 -0.0471
9 3 15 -0.1744 0.1026
9 5 0 -0.1181 -0.2882
9 5 1 0.0645 0.1703
9 5 2 0.1150 0.0570
9 5 3 -0.1985 -0.1697
9 5 4 0.1662 0.0369
9 5 5 -0.1493 0.1430
9 5 6 0.1311 -0.0889
9 5 7 -0.0108 -0.1495
9 5 8 -0.1117 0.2516
9 5 9 0.0443 -0.0942
9 5 10 0.1367 -0.0772
9 5 11 -0.1571 0.0235
9 5 12 -0.0167 0.1407
9 5 13 0.1250 -0.1364
9 5 14 -0.0453 -0.0582
9 5 15 -0.0366 0.1806
9 7 0 -0.3716 -0.0189
9 7 1 0.1198 -0.0427
9 7 2 0.1694 -0.0113
9 7 3 -0.1783 0.1061
9 7 4 -0.0234 -0.1931
9 7 5 0.0891 0.2130
9 7 6 0.0735 -0.0883
9 7 7 -0.2016 -0.1200
9 7 8 0.1289 0.1933
9 7 9 -0.0172 -0.0375
9 7 10 0.0445 -0.1400
9 7 11 -0.1329 0.1018
9 7 12 0.1216 0.0761
9 7 13 -0.0160 -0.1294
9 9 0 -0.1759 0.3326
9 9 1 -0.0655 -0.1044
9 9 2 0.1408 -0.1354
9 9 3 0.0459 0.1452
9 9 4 -0.2616 -0.0271
9 9 5 0.2094 0.0100
9 9 6 0.0668 -0.0863
9 9 7 -0.2397 0.0935
9 9 8 0.1509 -0.0296
9 9 9 0.0127 0.0337
9 9 10 -0.0342 -0.1136
9 9 11 -0.0518 0.1314
9 9 12 0.0885 -0.0468
9 11 0 0.2017 0.2258
9 11 1 -0.1010 0.0699
9 11 2 -0.0127 -0.1593
9 11 3 0.0883 -0.0392
9 11 4 -0.1154 0.2131
9 11 5 0.0681 -0.1035
9 11 6 0.0267 -0.1310
9 11 7 -0.0633 0.1902
9 11 8 -0.0039 -0.0785
9 11 9 0.0796 0.0228
9 11 10 -0.0678 -0.0796
9 13 0 0.1515 -0.1343
9 13 1 0.0841 0.0949
9 13 2 -0.0633 -0.0143
9 13 3 -0.0933 -0.0787
9 13 4 0.1121 0.0964
9 13 5 0.0146 0.0073
9 13 6 -0.0848 -0.1130
9 13 7 0.0436 0.0814
9 15 0 -0.1797 -0.1111
10 -12 -10 -0.0978 0.0948
10 -12 -9 0.0340 -0.1687
10 -12 -8 -0.0724 0.1449
10 -12 -7 0.2514 -0.0581
10 -12 -6 -0.3738 -0.0181
10 -12 -5 0.2534 0.0223
10 -12 -4 -0.0133 0.0519
10 -12 -3 -0.0489 -0.1617
10 -12 -2 -0.1232 0.2344
10 -12 -1 0.2734 -0.1898
10 -10 -14 0.0092 -0.0318
10 -10 -13 0.1419 0.0551
10 -10 -12 -0.1816 0.0584
10 -10 -11 0.0750 -0.1496
10 -10 -10 0.0651 0.1289
10 -10 -9 -0.1281 -0.0947
10 -10 -8 0.0836 0.1662
10 -10 -7 0.0309 -0.3132
10 -10 -6 -0.1239 0.3863
10 -10 -5 0.1016 -0.2836
10 -10 -4 0.0333 0.0893
10 -10 -3 -0.1705 -0.0210
10 -10 -2 0.2075 0.1727
10 -10 -1 -0.1335 -0.3507
10 -8 -16 0.1357 0.0290
10 -8 -15 -0.0685 0.1068
10 -8 -14 -0.1185 -0.0921
10 -8 -13 0.1278 -0.1333
10 -8 -12 0.0582 0.2797
10 -8 -11 -0.1878 -0.1470
10 -8 -10 0.1460 -0.0775
10 -8 -9 -0.0933 0.1123
10 -8 -8 0.1758 0.0493
10 -8 -7 -0.3133 -0.2135
10 -8 -6 0.3467 0.2531
10 -8 -5 -0.2486 -0.1632
10 -8 -4 0.1263 -0.0044
10 -8 -3 -0.1054 0.1402
10 -8 -2 0.2220 -0.1295
10 -8 -1 -0.3561 0.0003
10 -6 -17 -0.0858 -0.0062
10 -6 -16 0.1020 -0.1385
10 -6 -15 0.1436 0.1049
10 -6 -14 -0.2125 0.0909
10 -6 -13 -0.0919 -0.2057
10 -6 -12 0.3696 0.0710
10 -6 -11 -0.2351 0.1585
10 -6 -10 -0.0882 -0.2223
10 -6 -9 0.1263 0.1191
10 -6 -8 0.1570 -0.0610
10 -6 -7 -0.3914 0.1337
10 -6 -6 0.3585 -0.2142
10 -6 -5 -0.1770 0.2049
10 -6 -4 0.0203 -0.1575
10 -6 -3 0.0504 0.1514
10 -6 -2 -0.0141 -0.1931
10 -6 -1 -0.0983 0.2463
10 -4 -18 0.0405 0.1705
10 -4 -17 -0.0135 0.0757
10 -4 -16 -0.0972 -0.1068
10 -4 -15 0.1757 -0.1133
10 -4 -14 -0.0232 0.2175
10 -4 -13 -0.2400 0.0155
10 -4 -12 0.2488 -0.2989
10 -4 -11 0.0547 0.2542
10 -4 -10 -0.2852 0.0162
10 -4 -9 0.1655 -0.0892
10 -4 -8 0.0932 -0.1504
10 -4 -7 -0.1445 0.3829
10 -4 -6 -0.0178 -0.3548
10 -4 -5 0.1541 0.1798
10 -4 -4 -0.1566 -0.0672
10 -4 -3 0.1112 0.0385
10 -4 -2 -0.1002 -0.0376
10 -4 -1 0.1275 0.0825
10 -2 -19 -0.1590 -0.0582
10 -2 -18 0.1004 0.0574
10 -2 -17 0.0186 -0.0078
10 -2 -16 -0.0513 0.0762
10 -2 -15 -0.0373 -0.1902
10 -2 -14 0.1079 0.0900
10 -2 -13 -0.0272 0.2045
10 -2 -12 -0.1281 -0.3143
10 -2 -11 0.1618 0.0525
10 -2 -10 -0.0472 0.2397
10 -2 -9 -0.0240 -0.1596
10 -2 -8 -0.0702 -0.1762
10 -2 -7 0.2055 0.3236
10 -2 -6 -0.2172 -0.1484
10 -2 -5 0.1335 -0.0635
10 -2 -4 -0.0748 0.0886
10 -2 -3 0.0525 -0.0295
10 -2 -2 -0.0228 0.0447
10 -2 -1 0.0272 -0.0953
10 0 0 0.0419 -0.0050
10 0 1 0.0471 0.0181
10 0 2 0.0174 -0.0064
10 0 3 -0.1860 -0.0180
10 0 4 0.2366 0.0248
10 0 5 -0.1147 -0.0056
10 0 6 -0.0032 -0.0159
10 0 7 -0.0101 0.0163
10 0 8 0.0663 -0.0010
10 0 9 -0.0315 -0.0070
10 0 10 -0.0680 -0.0028
10 0 11 0.0995 0.0187
10 0 12 -0.0261 -0.0245
10 0 13 -0.0396 0.0183
10 2 0 -0.1136 -0.0810
10 2 1 0.1649 0.0435
10 2 2 -0.0206 -0.0516
10 2 3 -0.1796 0.1029
10 2 4 0.1729 -0.1444
10 2 5 0.0247 0.1460
10 2 6 -0.1216 -0.0997
10 2 7 -0.0130 0.0194
10 2 8 0.1547 0.0392
10 2 9 -0.0785 -0.0311
10 2 10 -0.0986 -0.0027
10 2 11 0.1135 -0.0067
10 2 12 0.0341 0.0411
10 2 13 -0.0953 -0.0333
10 4 0 -0.1689 0.1659
10 4 1 0.1658 -0.1426
10 4 2 -0.0672 -0.0458
10 4 3 -0.0323 0.2044
10 4 4 -0.0293 -0.1571
10 4 5 0.2023 0.0071
10 4 6 -0.2173 0.0268
10 4 7 -0.0141 0.0692
10 4 8 0.2062 -0.1173
10 4 9 -0.1049 0.0333
10 4 10 -0.1115 0.0633
10 4 11 0.1067 -0.0423
10 4 12 0.0875 -0.0498
10 4 13 -0.1445 0.0597
10 6 0 0.1539 0.2592
10 6 1 -0.0509 -0.1533
10 6 2 -0.1092 -0.0240
10 6 3 0.1487 0.0901
10 6 4 -0.0925 0.0499
10 6 5 0.0848 -0.2115
10 6 6 -0.1177 0.1403
10 6 7 0.0729 0.1130
10 6 8 0.0253 -0.2305
10 6 9 -0.0362 0.0739
10 6 10 -0.0435 0.1142
10 6 11 0.0741 -0.0696
10 6 12 -0.0126 -0.1111
10 8 0 0.3174 -0.0839
10 8 1 -0.0677 0.0423
10 8 2 -0.1419 0.0543
10 8 3 0.0870 -0.1095
10 8 4 0.1121 0.1347
10 8 5 -0.1529 -0.1475
10 8 6 -0.0217 0.0927
10 8 7 0.1746 0.0304
10 8 8 -0.1386 -0.0926
10 8 9 0.0159 0.0151
10 8 10 0.0236 0.0851
10 10 0 0.0067 -0.2965
10 10 1 0.0896 0.0316
10 10 2 -0.0600 0.1424
10 10 3 -0.0907 -0.0705
10 10 4 0.2068 -0.0662
10 10 5 -0.1403 0.0544
10 10 6 -0.0436 0.0568
10 10 7 0.1373 -0.0999
10 10 8 -0.0681 0.0614
10 12 0 -0.2127 -0.0285
10 12 1 0.0381 -0.1141
10 12 2 0.0519 0.0773
10 12 3 -0.0423 0.0929
10 12 4 0.0230 -0.1672
10 12 5 -0.0076 0.0441
11 -11 -8 -0.0489 -0.1681
11 -11 -7 -0.0972 0.1970
11 -11 -6 0.2486 -0.1748
11 -11 -5 -0.2156 0.1034
11 -11 -4 0.0147 -0.0468
11 -11 -3 0.1399 0.0862
11 -11 -2 -0.1084 -0.2035
11 -11 -1 -0.0285 0.2546
11 -9 -12 0.0673 -0.1733
11 -9 -11 -0.0194 0.1493
11 -9 -10 -0.0562 -0.0348
11 -9 -9 0.1366 -0.0153
11 -9 -8 -0.1856 -0.0688
11 -9 -7 0.1643 0.2174
11 -9 -6 -0.0968 -0.3018
11 -9 -5 0.0592 0.2328
11 -9 -4 -0.0896 -0.0478
11 -9 -3 0.1600 -0.0850
11 -9 -2 -0.2249 0.0350
11 -9 -1 0.2378 0.1156
11 -7 -14 0.1175 0.0672
11 -7 -13 0.0265 0.1050
11 -7 -12 -0.2055 -0.1759
11 -7 -11 0.1800 0.0463
11 -7 -10 -0.0238 0.1256
11 -7 -9 -0.0040 -0.1634
11 -7 -8 -0.1526 0.0807
11 -7 -7 0.3073 0.0010
11 -7 -6 -0.3174 -0.0110
11 -7 -5 0.2139 -0.0460
11 -7 -4 -0.0893 0.1280
11 -7 -3 0.0181 -0.1762
11 -7 -2 -0.0542 0.1656
11 -7 -1 0.1628 -0.1395
11 -5 -16 -0.0034 0.0945
11 -5 -15 -0.1923 0.0010
11 -5 -14 0.1688 -0.1152
11 -5 -13 0.1244 0.0591
11 -5 -12 -0.3015 0.1133
11 -5 -11 0.1052 -0.1848
11 -5 -10 0.1946 0.1004
11 -5 -9 -0.2012 -0.0347
11 -5 -8 -0.0539 0.1106
11 -5 -7 0.2196 -0.2334
11 -5 -6 -0.1314 0.2662
11 -5 -5 -0.0523 -0.2129
11 -5 -4 0.1398 0.1453
11 -5 -3 -0.1108 -0.0899
11 -5 -2 0.0524 0.0703
11 -5 -1 -0.0443 -0.1270
11 -3 -17 0.0124 -0.0596
11 -3 -16 0.0786 0.0122
11 -3 -15 -0.0919 0.1963
11 -3 -14 -0.0127 -0.2173
11 -3 -13 0.1108 -0.0725
11 -3 -12 -0.0525 0.3122
11 -3 -11 -0.1099 -0.1632
11 -3 -10 0.1808 -0.1632
11 -3 -9 -0.0981 0.1998
11 -3 -8 0.0047 0.0978
11 -3 -7 -0.0298 -0.3195
11 -3 -6 0.1332 0.2118
11 -3 -5 -0.1967 0.0244
11 -3 -4 0.1668 -0.1048
11 -3 -3 -0.0795 0.0350
11 -3 -2 0.0229 0.0137
11 -3 -1 -0.0720 0.0149
11 -1 -17 -0.0139 -0.0218
11 -1 -16 -0.0103 -0.0344
11 -1 -15 0.1500 0.1365
11 -1 -14 -0.1727 -0.1059
11 -1 -13 -0.0348 -0.0707
11 -1 -12 0.2333 0.1651
11 -1 -11 -0.1442 -0.0302
11 -1 -10 -0.1135 -0.1575
11 -1 -9 0.1655 0.1380
11 -1 -8 0.0712 0.0556
11 -1 -7 -0.2725 -0.1548
11 -1 -6 0.1922 0.0435
11 -1 -5 0.0159 0.1081
11 -1 -4 -0.0862 -0.1187
11 -1 -3 0.0166 0.0301
11 -1 -2 0.0227 0.0048
11 -1 -1 0.0141 0.0541
11 1 0 -0.0523 0.0939
11 1 1 0.0244 -0.1334
11 1 2 -0.0483 0.0766
11 1 3 0.1102 0.0093
11 1 4 -0.1096 -0.0188
11 1 5 0.0384 -0.0524
11 1 6 0.0020 0.0951
11 1 7 0.0296 -0.0406
11 1 8 -0.0494 -0.0401
11 1 9 -0.0147 0.0504
11 1 10 0.1077 -0.0123
11 1 11 -0.1232 0.0097
11 3 0 0.1684 0.0494
11 3 1 -0.2226 -0.0713
11 3 2 0.0684 0.0880
11 3 3 0.1280 -0.0868
11 3 4 -0.1044 0.0723
11 3 5 -0.0998 -0.0718
11 3 6 0.1751 0.0769
11 3 7 -0.0036 -0.0482
11 3 8 -0.1585 -0.0100
11 3 9 0.0779 0.0518
11 3 10 0.1006 -0.0635
11 5 0 0.0894 -0.2072
11 5 1 -0.1432 0.1777
11 5 2 0.1065 0.0098
11 5 3 -0.0167 -0.1508
11 5 4 0.0241 0.0772
11 5 5 -0.1401 0.0864
11 5 6 0.1718 -0.0966
11 5 7 -0.0216 -0.0555
11 5 8 -0.1271 0.1413
11 5 9 0.0858 -0.0366
11 7 0 -0.2062 -0.1328
11 7 1 0.0796 0.1061
11 7 2 0.0917 -0.0357
11 7 3 -0.1210 -0.0015
11 7 4 0.0277 -0.0717
11 7 5 0.0210 0.1660
11 7 6 0.0267 -0.1157
11 7 7 -0.0699 -0.0600
11 7 8 0.0437 0.1495
11 9 0 -0.1621 0.1713
11 9 1 0.0106 -0.0588
11 9 2 0.0680 -0.0785
11 9 3 0.0111 0.1099
11 9 4 -0.1346 -0.0694
11 9 5 0.1270 0.0392
11 11 0 0.1187 0.1475
11 11 1 -0.0980 0.0336
12 -8 -8 0.1878 -0.0521
12 -8 -7 -0.2024 -0.0457
12 -8 -6 0.1448 0.1264
12 -8 -5 -0.1073 -0.1013
12 -8 -4 0.1084 -0.0323
12 -8 -3 -0.1078 0.1546
12 -8 -2 0.1091 -0.1498
12 -8 -1 -0.1331 0.0513
12 -6 -11 -0.1095 0.0193
12 -6 -10 -0.0713 -0.0693
12 -6 -9 0.0891 0.1168
12 -6 -8 0.0595 -0.1377
12 -6 -7 -0.1799 0.1179
12 -6 -6 0.1639 -0.0946
12 -6 -5 -0.0670 0.1203
12 -6 -4 -0.0266 -0.1690
12 -6 -3 0.0728 0.1609
12 -6 -2 -0.0505 -0.1014
12 -6 -1 -0.0103 0.0908
12 -4 -13 -0.0563 0.0090
12 -4 -12 0.1289 -0.1783
12 -4 -11 -0.0037 0.1373
12 -4 -10 -0.1619 0.0387
12 -4 -9 0.1643 -0.0825
12 -4 -8 -0.0282 -0.0700
12 -4 -7 -0.0560 0.2122
12 -4 -6 -0.0116 -0.1880
12 -4 -5 0.1465 0.0731
12 -4 -4 -0.2040 -0.0017
12 -4 -3 0.1349 -0.0077
12 -4 -2 -0.0322 -0.0071
12 -4 -1 0.0338 0.0364
12 -2 -14 0.0920 0.1842
12 -2 -13 -0.0381 0.0180
12 -2 -12 -0.0820 -0.1888
12 -2 -11 0.1138 0.0810
12 -2 -10 -0.0221 0.1636
12 -2 -9 -0.0473 -0.2019
12 -2 -8 -0.0142 -0.0161
12 -2 -7 0.1242 0.1887
12 -2 -6 -0.1474 -0.0989
12 -2 -5 0.0811 -0.1157
12 -2 -4 -0.0162 0.1965
12 -2 -3 -0.0030 -0.0969
12 -2 -2 -0.0098 -0.0179
12 -2 -1 0.0425 0.0066
12 0 0 0.0622 0.0280
12 0 1 -0.1490 0.0110
12 0 2 0.1446 -0.0220
12 0 3 -0.0582 -0.0082
12 0 4 -0.0216 0.0338
12 0 5 0.0210 -0.0202
12 0 6 0.0314 -0.0106
12 0 7 -0.0475 0.0205
12 2 0 -0.0323 -0.0767
12 2 1 0.0616 0.1906
12 2 2 0.0044 -0.1565
12 2 3 -0.0920 0.0131
12 2 4 0.0734 0.0603
12 2 5 0.0285 0.0095
12 2 6 -0.0676 -0.0893
12 2 7 -0.0009 0.0478
12 4 0 -0.1202 0.0490
12 4 1 0.2233 -0.0233
12 4 2 -0.1342 -0.0575
12 4 3 -0.0499 0.0981
12 4 4 0.0788 -0.0510
12 4 5 0.0697 -0.0129
12 4 6 -0.1463 0.0161
12 6 0 0.0340 0.1422
12 6 1 0.0300 -0.1611
12 6 2 -0.0913 0.0554
12 6 3 0.0744 0.0573
12 6 4 -0.0352 -0.0291
12 8 0 0.1425 -0.0168
12 8 1 -0.0654 -0.0043
13 -3 -8 0.0324 0.0053
13 -3 -7 -0.0369 -0.1223
13 -3 -6 0.0634 0.1022
13 -3 -5 -0.0999 0.0165
13 -3 -4 0.1135 -0.1094
13 -3 -3 -0.0755 0.1055
13 -3 -2 0.0181 -0.0280
13 -3 -1 -0.0180 -0.0358
13 -1 -9 0.1183 0.0895
13 -1 -8 -0.0243 -0.0049
13 -1 -7 -0.1183 -0.0634
13 -1 -6 0.1315 0.0239
13 -1 -5 -0.0056 0.0734
13 -1 -4 -0.1140 -0.1173
13 -1 -3 0.1092 0.0727
13 -1 -2 -0.0035 -0.0042
13 -1 -1 -0.0778 -0.0088
13 1 0 0.0054 -0.0145
13 1 1 0.0783 -0.1091
13 1 2 -0.1165 0.1243
13 3 0 0.0342 -0.0111
13 3 1 -0.1244 -0.0929
0 0 0 0.0 0.0
;
_shelx_fab_checksum              17719
_olex2_submission_special_instructions 'No special instructions were received'
_oxdiff_exptl_absorpt_empirical_details 
;
Empirical correction (ABSPACK) includes:
- Absorption correction using spherical harmonics
- Frame scaling
;
_oxdiff_exptl_absorpt_empirical_full_max 1.663
_oxdiff_exptl_absorpt_empirical_full_min 0.602
